# Supplementary material for: Ly6C-high monocytes alleviate brain injury in experimental subarachnoid hemorrhage in mice
Source: J Neuroinflammation. 2023 Nov 17;20:270. doi: 10.1186/s12974-023-02939-y (PMC10657171; doi:10.1186/s12974-023-02939-y)
Supplement: Supplementary file 2 — Additional file 2: RNA-seq data obtained in this study. [file 12974_2023_2939_MOESM2_ESM.csv]

Gene ID	Gene Symbol	Type	SAH1 TPM	SAH2 TPM	SAH3 TPM	SAH4 TPM	Sham1 TPM	Sham2 TPM	Sham3 TPM	Sham4 TPM	Sham5 TPM	Sham6 TPM	Sham Average TPM	SAH Average TPM	SAH1 FPKM	SAH2 FPKM	SAH3 FPKM	SAH4 FPKM	Sham1 FPKM	Sham2 FPKM	Sham3 FPKM	Sham4 FPKM	Sham5 FPKM	Sham6 FPKM	Sham Average FPKM	SAH Average FPKM	SAH1 Read Count	SAH2 Read Count	SAH3 Read Count	SAH4 Read Count	Sham1 Read Count	Sham2 Read Count	Sham3 Read Count	Sham4 Read Count	Sham5 Read Count	Sham6 Read Count	Sham Average Read Count	SAH Average Read Count
258300	Olfr1449	mRNA
74277	Chic2	mRNA	9.38	10.49	10.46	12.61	8.93	8.95	9.56	10.26	9.04	9.77	9.418333333	10.735	3.73	4.22	4.27	5.14	3.59	3.55	3.79	4.04	3.55	3.87	3.731666667	4.34	137	159	157	191	129	129	138	142	130	147	135.8333333	161
104183	Chil4	mRNA
67836	Wdr83	mRNA	34.68	34.68	28	33.56	30.83	31.89	31.4	36.32	27.75	35.95	32.35666667	32.73	13.79	13.95	11.44	13.69	12.39	12.63	12.46	14.31	10.89	14.23	12.81833333	13.2175	230	239	191	231	202	209	206	228	181	246	212	222.75
432552	Fam71b	mRNA	0.08	0	0	0	0.08	0.08	0.08	0.09	0.16	0	0.081666667	0.02	0.03	0	0	0	0.03	0.03	0.03	0.03	0.06	0	0.03	0.0075	1	0	0	0	1	1	1	1	2	0	1	0.25
19109	Prl	mRNA	0.25	0	0	2.97	0.25	0	0.25	0	6.29	4.9	1.948333333	0.805	0.1	0	0	1.21	0.1	0	0.1	0	2.47	1.94	0.768333333	0.3275	1	0	0	14	1	0	1	0	28	23	8.833333333	3.75
113848	Vmn1r42	mRNA
28109	D10Wsu102e	mRNA	17.72	18.12	18.96	18.88	16.53	18.57	21.83	16.43	20.12	18.1	18.59666667	18.42	7.05	7.29	7.75	7.7	6.64	7.35	8.66	6.47	7.9	7.16	7.363333333	7.4475	362	384	398	400	334	374	441	318	405	381	375.5	386
240427	Setbp1	mRNA	10.1	11.19	10.42	9.99	10.59	12.48	8.49	8.71	10.35	13	10.60333333	10.425	4.02	4.5	4.26	4.07	4.25	4.94	3.37	3.43	4.06	5.14	4.198333333	4.2125	602	691	638	617	624	733	500	492	608	798	625.8333333	637
BGIG10090_41057		mRNA
93685	Entpd7	mRNA	3.17	2.23	3.05	3.69	3.55	4.4	3.55	2.98	3.33	2.74	3.425	3.035	1.26	0.9	1.25	1.51	1.43	1.74	1.41	1.17	1.31	1.09	1.358333333	1.23	113.83	82.92	112.51	137.35	125.83	155.47	125.83	101.19	117.71	101.36	121.2316667	111.6525
101488212	Evi2	mRNA	0.52	0	0.31	0	0	0	0.55	0.48	0.37	0.44	0.306666667	0.2075	0.21	0	0.13	0	0	0	0.22	0.19	0.15	0.17	0.121666667	0.085	12.17	0	7.33	0	0	0	12.52	10.52	8.51	10.56	7.018333333	4.875
78929	Polr3h	mRNA	31.8	33.18	33.2	36.87	43.09	41.67	37.6	41.9	37.22	34.7	39.36333333	33.7625	12.65	13.35	13.57	15.04	17.32	16.5	14.92	16.51	14.61	13.74	15.6	13.6525	419	452	453	506	544	519	475	510	465	471	497.3333333	457.5
107889	Gcm2	mRNA
408067	Zfp874b	mRNA	8.6	9.59	8.1	7.54	9.76	9.54	8.43	7.14	9.2	10.5	9.095	8.4575	3.42	3.86	3.31	3.08	3.92	3.78	3.35	2.81	3.61	4.16	3.605	3.4175	199.94	231	202	181	230	222	197	165	210	251.97	212.6616667	203.485
19042	Ppm1a	mRNA	130.51	128.41	138.58	129.49	148.75	147.25	148.56	146.34	155.42	140.32	147.7733333	131.7475	51.91	51.66	56.63	52.82	59.79	58.33	58.95	57.65	61.02	55.55	58.54833333	53.255	2835	3080	2981	2896	3565	3569	3459	3282	3494	3242	3435.166667	2948
22127	Tsx	mRNA	0.51	0.74	1	0.98	0.29	0.52	0.78	0.27	0.53	1.25	0.606666667	0.8075	0.2	0.3	0.41	0.4	0.12	0.21	0.31	0.11	0.21	0.49	0.241666667	0.3275	3	3	4	5	2	2	4	1	2	5	2.666666667	3.75
432720	Akr1c19	mRNA	0	0	0	0	0	0	0	0.16	0	0	0.026666667	0	0	0	0	0	0	0	0	0.06	0	0	0.01	0	0	0	0	0	0	0	0	1	0	0	0.166666667	0
619605	Zcchc17	mRNA	123.85	132.76	132.11	119.7	127.22	118.75	120.01	123.58	112.32	121.16	120.5066667	127.105	49.26	53.41	53.99	48.83	51.13	47.04	47.62	48.68	44.1	47.96	47.755	51.3725	972	1084	1067	973	993	923	936	918	867	983	936.6666667	1024
628664	Gm6902	mRNA
100042165	BC005561	mRNA	4.61	3.47	4.9	4.82	6.21	5.44	4.99	5.52	4.44	4.57	5.195	4.45	1.83	1.4	2	1.97	2.5	2.15	1.98	2.17	1.74	1.81	2.058333333	1.8	141	110	154	153	188	164	151	160	134	144	156.8333333	139.5
108168219	Gm46500	mRNA	2.05	1.59	1.89	1.73	1.15	1	1.26	0.81	1.11	0.96	1.048333333	1.815	0.82	0.64	0.77	0.71	0.46	0.4	0.5	0.32	0.44	0.38	0.416666667	0.735	56	45	53	49	31	27	34	21	30	27	28.33333333	50.75
22694	Zfp35	mRNA	16.99	18.52	16.65	17.32	17.36	16.48	18.05	18.23	19.67	15.93	17.62	17.37	6.76	7.45	6.8	7.06	6.98	6.53	7.16	7.18	7.72	6.31	6.98	7.0175	298	337	300	315	301	285	313	303	340	288	305	312.5
54648	Ccdc120	mRNA	8.1	8.31	8.16	7.77	8.19	7.6	7.34	7.75	8.6	8.27	7.958333333	8.085	3.22	3.34	3.33	3.17	3.29	3.01	2.91	3.05	3.38	3.27	3.151666667	3.265	172	183	178	171	172	159	154	156	180	181	167	176
53380	Psmd10	mRNA	22.86	29.78	19.01	23.1	19.48	24.74	22.18	21.67	23.19	25.71	22.82833333	23.6875	9.09	11.98	7.77	9.42	7.83	9.8	8.8	8.54	9.1	10.18	9.041666667	9.565	179	242	153	188	150	192	171	160	179	206	176.3333333	190.5
68092	Ncbp2	mRNA	70.51	74.32	55.9	59.67	61.47	59.19	66.9	67.65	66.57	74.22	66	65.1	28.05	29.9	22.84	24.34	24.71	23.45	26.55	26.65	26.14	29.38	26.14666667	26.2825	810	886	660	711	698	671	760	736	753	879	749.5	766.75
667250	Gm12657	mRNA	20.19	26.51	20.51	22.68	20.03	20	20.6	25.21	21.54	17.99	20.895	22.4725	8.03	10.67	8.38	9.25	8.05	7.92	8.18	9.93	8.46	7.12	8.276666667	9.0825	102	139.3	106.61	118.97	99.96	99.99	103.01	120.51	106.96	93.82	104.0416667	116.72
100043043	Gm4187	mRNA
14221	Fjx1	mRNA	83.42	74.77	69.31	107.01	87.96	84.71	114.14	93.78	89.24	89.96	93.29833333	83.6275	33.18	30.08	28.32	43.65	35.35	33.56	45.29	36.94	35.04	35.61	36.965	33.8075	1156	1075	987	1538	1205	1158	1564	1231	1218	1285	1276.833333	1189
83921	Cemip2	mRNA	7.12	7.39	5.46	8.02	4.72	4.46	5.51	5.69	5.33	6.68	5.398333333	6.9975	2.83	2.97	2.23	3.27	1.9	1.77	2.19	2.24	2.09	2.64	2.138333333	2.825	277	290	219	324	177	163	206	206	202	267	203.5	277.5
56726	Sh3bgrl	mRNA	77.58	83.41	80.27	89.86	61.21	56.71	83.42	90.81	80.56	98.5	78.535	82.78	30.86	33.56	32.8	36.66	24.6	22.46	33.1	35.77	31.63	38.99	31.09166667	33.47	1268	1414	1348	1523	989	914	1348	1406	1297	1659	1268.833333	1388.25
192174	Rwdd4a	mRNA	25.81	26.41	26.26	30.26	23.32	24.27	26.58	30.22	25.13	27.21	26.12166667	27.185	10.27	10.63	10.73	12.34	9.37	9.61	10.55	11.9	9.86	10.77	10.34333333	10.9925	440	467	460	535	393	408	448	488	422	478	439.5	475.5
233038	Nccrp1	mRNA	0.36	0	0.12	0.92	0.24	0.12	0.48	0.13	0.12	0.12	0.201666667	0.35	0.14	0	0.05	0.37	0.1	0.05	0.19	0.05	0.05	0.05	0.081666667	0.14	3	0	1	8	2	1	4	1	1	1	1.666666667	3
234967	Slc36a4	mRNA	34.04	29.91	35.4	34.4	33.88	34.4	32.82	31.33	34.67	32.16	33.21	33.4375	13.54	12.03	14.47	14.03	13.62	13.63	13.02	12.34	13.61	12.73	13.15833333	13.5175	1126	1031	1210	1192	1115	1117	1074	991	1137	1104	1089.666667	1139.75
13602	Sparcl1	mRNA	1435.62	1530.26	1542.87	1363.29	2051.83	1832.79	1415.44	1482.28	1302.75	1620.93	1617.67	1468.01	571.03	615.67	630.53	556.09	824.67	725.97	561.64	583.93	511.48	641.62	641.5516667	593.33	24608	27041	27019	24380	34618	31255	23554	24100	21913	28413	27308.83333	25762
245877	Map7d1	mRNA	200.46	175.17	189.95	201.03	193.69	202.71	187.55	195.04	189.59	180.29	191.4783333	191.6525	79.74	70.48	77.63	82	77.85	80.29	74.42	76.83	74.44	71.36	75.865	77.4625	3914	3549	3794	4061	3745	3907	3632	3609	3649	3640	3697	3829.5
72461	Prcp	mRNA	9.46	8.5	6.14	9.18	7.62	7.76	7.44	7.89	6.22	7.08	7.335	8.32	3.76	3.42	2.51	3.74	3.06	3.07	2.95	3.11	2.44	2.8	2.905	3.3575	162	151	108	163	129	131	126	128	105	125	124	146
66191	Ier3ip1	mRNA	65.04	71.64	68.77	70.05	60.08	58.89	67.35	68.42	63.42	68.68	64.47333333	68.875	25.87	28.82	28.1	28.57	24.15	23.33	26.72	26.96	24.9	27.19	25.54166667	27.84	493	564	536	551	450	441	505	491	473	537	482.8333333	536
20926	Supt6	mRNA	100.85	98.26	113.7	100.77	73.83	81.03	88.33	87.31	101.16	96.12	87.96333333	103.395	40.11	39.53	46.47	41.11	29.68	32.1	35.05	34.39	39.72	38.05	34.83166667	41.805	3693	3730	4289	3819	2684	2924	3185	3039	3660	3630	3187	3882.75
546144	Wdr72	mRNA	0	0.03	0.13	0.03	0	0	0	0	0	0.1	0.016666667	0.0475	0	0.01	0.05	0.01	0	0	0	0	0	0.04	0.006666667	0.0175	0	1	4	1	0	0	0	0	0	3	0.5	1.5
381043	Smbd1	mRNA
108167614	Gm46084	mRNA	0.55	0.62	0.38	0.53	0.55	0.36	0.39	0.71	0.59	0.41	0.501666667	0.52	0.22	0.25	0.15	0.22	0.22	0.14	0.16	0.28	0.23	0.16	0.198333333	0.21	17	20	12	17	17	11	12	21	18	13	15.33333333	16.5
108167857	LOC108167857	mRNA	0.48	0.94	3.03	0	0	0.5	0	2.46	0.47	0	0.571666667	1.1125	0.19	0.38	1.24	0	0	0.2	0	0.97	0.18	0	0.225	0.4525	1.08	2.21	7.02	0	0	1.12	0	5.21	1.03	0	1.226666667	2.5775
258837	Olfr545	mRNA	0.82	1.18	0.4	0.39	1.66	0.83	0.62	0.22	0.62	0.4	0.725	0.6975	0.33	0.47	0.16	0.16	0.67	0.33	0.25	0.09	0.25	0.16	0.291666667	0.28	4	6	2	2	8	4	3	1	3	2	3.5	3.5
93885	Pcdhb14	mRNA	5.6	6.12	4.09	5.11	4.15	4.21	5.41	6.28	7.76	6.26	5.678333333	5.23	2.23	2.46	1.67	2.08	1.67	1.67	2.15	2.47	3.05	2.48	2.248333333	2.11	112	127	84	106	82	83	107	119	153	129	112.1666667	107.25
17299	Mettl1	mRNA	20.18	22.55	18.38	24.52	19.72	17.69	19.18	17.15	21.12	19.77	19.105	21.4075	8.03	9.07	7.51	10	7.93	7.01	7.61	6.76	8.29	7.83	7.571666667	8.6525	134	171	129	162	138	128	140	138	132	138	135.6666667	149
13035	Ctsg	mRNA	0	0	0	0.19	0	0	0	0	0	0	0	0.0475	0	0	0	0.08	0	0	0	0	0	0	0	0.02	0	0	0	1	0	0	0	0	0	0	0	0.25
68067	Mrnip	mRNA	24.18	25.07	30.32	22.04	18.6	15.85	17.94	11.69	15.63	21.19	16.81666667	25.4025	9.62	10.08	12.39	8.99	7.47	6.28	7.12	4.6	6.14	8.39	6.666666667	10.27	150	160	191	142	117	98	111	70	94	136	104.3333333	160.75
381823	Apold1	mRNA	13.11	5.21	6.28	14.21	3.71	7.5	4.88	13.56	6.44	9.11	7.533333333	9.7025	5.22	2.1	2.57	5.8	1.49	2.97	1.94	5.34	2.53	3.61	2.98	3.9225	250	103	123	281	70	141	92	245	121	179	141.3333333	189.25
228368	Slc35c1	mRNA	17.05	16.8	16.63	18.25	15.42	17.32	17.86	19.04	18.65	15.54	17.305	17.1825	6.78	6.76	6.8	7.45	6.2	6.86	7.09	7.5	7.32	6.15	6.853333333	6.9475	301	293	301	335	272	298	303	309	319	281	297	307.5
233020	Hipk4	mRNA	18.71	22.4	14.16	18.4	46.05	52.05	26.74	40.87	31.79	20.4	36.31666667	18.4175	7.44	9.01	5.79	7.51	18.51	20.62	10.61	16.1	12.48	8.07	14.39833333	7.4375	225	289	161	220	545	614	308	468	371	243	424.8333333	223.75
243816	Gp6	mRNA	0	0.02	0.02	0	0	0	0	0	0.02	0	0.003333333	0.01	0	0.01	0.01	0	0	0	0	0	0.01	0	0.001666667	0.005	0	1	1	0	0	0	0	0	1	0	0.166666667	0.5
BGIG10090_44895		mRNA
100040020	Gm15143	mRNA
11475	Acta2	mRNA	8.62	9.81	10.3	14.13	14	16.72	8.37	19.96	11.71	9.41	13.36166667	10.715	3.43	3.95	4.21	5.76	5.63	6.62	3.32	7.86	4.6	3.73	5.293333333	4.3375	127	150	156	216	204	243	122	254	170	127	186.6666667	162.25
244144	Usp35	mRNA	25.71	21.97	23.57	20.64	19.52	19.6	21.24	21.24	25.26	24.8	21.94333333	22.9725	10.23	8.84	9.63	8.42	7.84	7.76	8.43	8.37	9.92	9.82	8.69	9.28	685	592	622	562	482	493	561	521	612	659	554.6666667	615.25
16803	Lbp	mRNA	13.98	12.87	9.29	16.14	1.33	1.68	3.01	1.68	2.11	6.71	2.753333333	13.07	5.56	5.18	3.8	6.59	0.53	0.67	1.19	0.66	0.83	2.66	1.09	5.2825	202	193	138	242	19	24	43	23	30	100	39.83333333	193.75
229214	Qrfpr	mRNA	7.66	8.43	2.71	2.59	7.04	5.34	2.82	7.56	2.93	7.72	5.568333333	5.3475	3.05	3.39	1.11	1.06	2.83	2.12	1.12	2.98	1.15	3.05	2.208333333	2.1525	77	88	28	27	70	53	28	72	29	80	55.33333333	55
15898	Icam5	mRNA	329.87	324.44	255.53	210.38	149.75	176.92	192.49	191.87	205.53	271.83	198.065	280.055	131.21	130.53	104.43	85.81	60.19	70.08	76.38	75.58	80.69	107.6	78.42	112.995	5684	5798	4524	3759	2551	3006	3279	3132	3489	4827	3380.666667	4941.25
11694	Alx3	mRNA	2.34	2	1.31	14.59	1.09	1.37	2.37	1.9	1.28	1.49	1.583333333	5.06	0.93	0.8	0.54	5.95	0.44	0.54	0.94	0.75	0.5	0.59	0.626666667	2.055	26	23	15	168	12	15	26	20	14	17	17.33333333	58
108900	Fam72a	mRNA	2.73	2.62	1.33	2.36	1.93	2.07	1.52	1.58	1.39	2.25	1.79	2.26	1.08	1.06	0.54	0.96	0.78	0.82	0.6	0.62	0.54	0.89	0.708333333	0.91	20	20	10	18	14	15	11	11	10	17	13	17
75140	Slxl1	mRNA
66156	Anapc11	mRNA	31.87	36.07	34.99	35.18	38.76	38.08	36.12	32.5	33.88	32.93	35.37833333	34.5275	12.68	14.51	14.3	14.35	15.58	15.08	14.33	12.8	13.3	13.03	14.02	13.96	613.98	722.98	692.97	704.89	740.93	724.88	686.92	593.98	646.93	651.99	674.2716667	683.705
27973	Vkorc1	mRNA	48.99	58.07	49.16	50.57	47.13	43.89	50.3	44	43.5	41.06	44.98	51.6975	19.48	23.36	20.09	20.63	18.94	17.38	19.96	17.33	17.08	16.25	17.82333333	20.89	179	221	185	192	170	159	182	152	156	155	162.3333333	194.25
18992	Pou3f2	mRNA	6.9	5.91	7.45	12.57	22.77	21.81	14.68	13.41	11.5	6.13	15.05	8.2075	2.75	2.38	3.05	5.13	9.15	8.64	5.82	5.28	4.52	2.43	5.973333333	3.3275	257	228	285	485	838	800	540	473	422	235	551.3333333	313.75
55990	Fmo2	mRNA	2.63	2.13	3.08	3.4	0.9	1.4	0.45	1.37	0.63	0.45	0.866666667	2.81	1.04	0.86	1.26	1.39	0.36	0.55	0.18	0.54	0.25	0.18	0.343333333	1.1375	60	52	75	87	22	34	11	32	14	11	20.66666667	68.5
97541	Qars	mRNA	61.78	54.1	56.72	54.25	47.51	46.98	50.97	46.04	52.23	51.6	49.22166667	56.7125	24.58	21.77	23.18	22.13	19.1	18.61	20.22	18.14	20.5	20.43	19.5	22.915	884	803	834	805	672	663	721	624	736	761	696.1666667	831.5
12813	Col10a1	mRNA	1.05	0.69	0.21	0.64	0.11	0.06	0.56	1.05	0.28	0.48	0.423333333	0.6475	0.42	0.28	0.09	0.26	0.04	0.02	0.22	0.41	0.11	0.19	0.165	0.2625	19	13	4	12	2	1	10	18	5	9	7.5	12
382035	Pabpn1l	mRNA
67931	Serpini2	mRNA
16005	Igfals	mRNA	0.08	0.16	0	0	0.17	0.17	0.08	0.08	0	0.08	0.096666667	0.06	0.03	0.06	0	0	0.07	0.07	0.03	0.03	0	0.03	0.038333333	0.0225	1	2	0	0	2	2	1	1	0	1	1.166666667	0.75
74691	Tdrd9	mRNA	0.71	0.53	0.78	1.08	0.2	0.24	0.76	0.79	0.51	0.29	0.465	0.775	0.28	0.21	0.32	0.44	0.08	0.1	0.3	0.31	0.2	0.11	0.183333333	0.3125	17	11	19	24	4	6	17	15	11	8	10.16666667	17.75
541463	Tex24	mRNA	0	0	0.08	0	0	0	0	0	0	0	0	0.02	0	0	0.03	0	0	0	0	0	0	0	0	0.0075	0	0	1	0	0	0	0	0	0	0	0	0.25
67186	Rplp2	mRNA	676.34	641.46	651.81	762.52	616.46	619.5	674.58	755.39	592.7	614.92	645.5916667	683.0325	269.02	258.08	266.38	311.03	247.77	245.38	267.67	297.58	232.71	243.41	255.7533333	276.1275	1218.47	1209.07	1207.67	1427.55	1092.12	1111.66	1203.58	1279.92	1041.75	1143.88	1145.485	1265.69
258178	Olfr180	mRNA
23795	Agr2	mRNA	0	0	0	1.29	0.27	0	0.27	0	0.27	0	0.135	0.3225	0	0	0	0.53	0.11	0	0.11	0	0.11	0	0.055	0.1325	0	0	0	5	1	0	1	0	1	0	0.5	1.25
15377	Foxa3	mRNA
213019	Pdlim2	mRNA	3.81	6.02	12.53	10.74	14.16	14.21	11.7	9.97	8.87	5.98	10.815	8.275	1.52	2.42	5.12	4.38	5.69	5.63	4.64	3.93	3.48	2.37	4.29	3.36	31	51	104	90	115	113	91	75	71	51	86	69
105245406	LOC105245406	mRNA	0.49	0.53	0.47	0.78	1.14	0.66	0.6	0.73	0.41	0.46	0.666666667	0.5675	0.2	0.22	0.19	0.32	0.46	0.26	0.24	0.29	0.16	0.18	0.265	0.2325	5.18	5.49	4.73	7.97	11.2	6.57	5.85	7.04	4	4.74	6.566666667	5.8425
327826	Frs2	mRNA	35.72	32.82	32.2	32.33	35.37	31.58	30.79	33.84	32.2	31.56	32.55666667	33.2675	14.21	13.21	13.16	13.19	14.22	12.51	12.22	13.33	12.64	12.49	12.90166667	13.4425	1202	1145	1113	1128	1177	1047	1024	1079	1068	1094	1081.5	1147
18619	Penk	mRNA	187.77	132.81	170.16	752.13	444.69	306.34	887.24	1928.48	1866.67	101.84	922.5433333	310.7175	74.69	53.43	69.54	306.8	178.73	121.34	352.05	759.7	732.88	40.31	364.1683333	126.115	1484	1091	1384	6171	3474	2392	6940	14440	14528	830	7100.666667	2532.5
224630	Bnip1	mRNA	38.86	38.56	40.97	34.78	38.38	37.99	38.86	36.68	43.31	36.87	38.68166667	38.2925	15.46	15.51	16.74	14.19	15.43	15.05	15.42	14.45	17	14.59	15.32333333	15.475	237	235	251	219	221	226	225	210	253	225	226.6666667	235.5
13660	Ehd1	mRNA	44.78	54.31	51.76	42.35	32.41	34.8	35.2	37.19	34.22	48.14	36.99333333	48.3	17.81	21.85	21.15	17.27	13.02	13.79	13.97	14.65	13.44	19.05	14.65333333	19.52	826	1039	981	810	591	633	642	650	622	915	675.5	914
112422	Zfp979	mRNA	0.6	0	0.51	0.54	1.13	0.53	0.83	0.4	0.98	0.44	0.718333333	0.4125	0.24	0	0.21	0.22	0.45	0.21	0.33	0.16	0.38	0.17	0.283333333	0.1675	8	0	7	7.8	15	7	11	5.07	13	6	9.511666667	5.7
103142	Rdh9	mRNA	1.35	1.12	3.7	2.11	2.02	1.5	1.37	1.29	1.49	1.44	1.518333333	2.07	0.54	0.45	1.51	0.86	0.81	0.6	0.54	0.51	0.59	0.57	0.603333333	0.84	21	18.01	58.92	34	31	23	21	19	22.83	23	23.305	32.9825
105000	Dnal1	mRNA	89.43	84.76	66.67	63.18	63.93	64.4	72.77	74.45	76.11	82.74	72.4	76.01	35.57	34.1	27.25	25.77	25.69	25.51	28.88	29.33	29.88	32.75	28.67333333	30.6725	3064	3007	2339	2240	2166	2173	2464	2411	2569	2917	2450	2662.5
56644	Clec7a	mRNA	0.74	0.64	0.64	1.59	0.42	0.17	0.67	0.61	0.25	0.56	0.446666667	0.9025	0.29	0.26	0.26	0.65	0.17	0.07	0.26	0.24	0.1	0.22	0.176666667	0.365	9	8	8	20	5	2	8	7	3	7	5.333333333	11.25
258657	Olfr733	mRNA
101055854	Gm29733	mRNA	0	0	0	0.18	0	0	0.19	0.4	0	0	0.098333333	0.045	0	0	0	0.07	0	0	0.08	0.16	0	0	0.04	0.0175	0	0	0	1	0	0	1	2	0	0	0.5	0.25
93886	Pcdhb15	mRNA	1.49	2.16	1.87	2.16	1.82	2.71	2.14	2.49	2.96	1.99	2.351666667	1.92	0.59	0.87	0.77	0.88	0.73	1.07	0.85	0.98	1.16	0.79	0.93	0.7775	24	36	31	36	29	43	34	38	47	33	37.33333333	31.75
73149	Clec4a3	mRNA	1.14	1.24	2.99	1.55	2.28	2.78	1.01	2.55	1.15	1.1	1.811666667	1.73	0.45	0.5	1.22	0.63	0.92	1.1	0.4	1.01	0.45	0.44	0.72	0.7	8	9	21	11	14	19	7	16	7	8	11.83333333	12.25
18129	Notch2	mRNA	6.16	6.81	5.8	10.27	5.44	5.85	7.23	7.47	5.64	8.45	6.68	7.26	2.45	2.74	2.37	4.19	2.19	2.32	2.87	2.94	2.21	3.35	2.646666667	2.9375	388	444	375	670	339	363	450	446	350	548	416	469.25
102633760	Gm31510	mRNA
381530	Mup20	mRNA
666145	Armh2	mRNA	0.43	0.82	0	0.27	0.14	0.14	0.29	0.15	0.29	0.41	0.236666667	0.38	0.17	0.33	0	0.11	0.06	0.06	0.11	0.06	0.11	0.16	0.093333333	0.1525	3	6	0	2	1	1	2	1	2	3	1.666666667	2.75
15422	Hoxc13	mRNA	0	0.07	0	0	0	0	0	0	0	0	0	0.0175	0	0.03	0	0	0	0	0	0	0	0	0	0.0075	0	1	0	0	0	0	0	0	0	0	0	0.25
320709	Tmem117	mRNA	7.06	5.66	8.27	15.54	6.26	4.24	6.44	8.84	8.24	6.3	6.72	9.1325	2.81	2.28	3.38	6.34	2.51	1.68	2.56	3.48	3.24	2.5	2.661666667	3.7025	113	94	136	258	99	67	102	134	130	104	106	150.25
213211	Rnf26	mRNA	34.78	30.61	33.47	37.12	38.4	39.57	36.98	36.39	34.61	32.39	36.39	33.995	13.83	12.32	13.68	15.14	15.43	15.67	14.67	14.34	13.59	12.82	14.42	13.7425	449	410	444	497	490	504	472	445	440	431	463.6666667	450
333588	Gm15104	mRNA	0.62	0.07	0.59	1.15	0.58	0.51	0.22	0.63	0.43	0.59	0.493333333	0.6075	0.25	0.03	0.24	0.47	0.23	0.2	0.09	0.25	0.17	0.23	0.195	0.2475	5	1	2	9	8	6	3	6	6	2	5.166666667	4.25
258901	Olfr1219	mRNA
625018	C4a	mRNA	0.49	0.59	0.57	0.66	0.78	0.66	0.52	0.76	0.6	0.7	0.67	0.5775	0.2	0.24	0.23	0.27	0.31	0.26	0.21	0.3	0.23	0.28	0.265	0.235	15.6	19.41	18.44	21.72	24.51	20.75	16.24	22.94	18.63	22.73	20.96666667	18.7925
14422	B4galnt2	mRNA	0.08	0.12	0.43	0.2	0.3	0.19	0.12	0.19	0.17	0.24	0.201666667	0.2075	0.03	0.05	0.18	0.08	0.12	0.07	0.05	0.07	0.07	0.1	0.08	0.085	2	3	8.52	5	7	4.14	2	3	4	6	4.356666667	4.63
20311	Cxcl5	mRNA	0.33	0.74	0.21	5.78	0.44	0.33	0.55	0	0.44	0.74	0.416666667	1.765	0.13	0.3	0.09	2.36	0.18	0.13	0.22	0	0.17	0.29	0.165	0.72	3	7	2	55	4	3	5	0	4	7	3.833333333	16.75
270004	Foxi2	mRNA	0	0	0	0.19	0	0	0	0	0	0	0	0.0475	0	0	0	0.08	0	0	0	0	0	0	0	0.02	0	0	0	3	0	0	0	0	0	0	0	0.75
280411	Lix1l	mRNA	27.03	27.06	23.45	34.19	18.6	19.92	22.9	21.84	20.3	28.45	22.00166667	27.9325	10.75	10.89	9.58	13.95	7.48	7.89	9.09	8.6	7.97	11.26	8.715	11.2925	388	403	346	509	264	282	325	297	287	421	312.6666667	411.5
18813	Pa2g4	mRNA	81.72	80.44	87.02	87.62	65.04	67.74	70.06	70.24	76.54	76.56	71.03	84.2	32.51	32.36	35.56	35.74	26.14	26.83	27.8	27.67	30.05	30.31	28.13333333	34.0425	1135	1159	1242	1262	893	928	962	924	1047	1096	975	1199.5
258634	Olfr1164	mRNA
60533	Cd274	mRNA	1.37	1.54	1.83	3.32	1.72	1.63	1.81	1.79	1.58	1.37	1.65	2.015	0.54	0.62	0.75	1.35	0.69	0.64	0.72	0.71	0.62	0.54	0.653333333	0.815	29	34	40	73	36	34	38	36	33	30	34.5	44
83945	Dnaja3	mRNA	61.04	70.34	63.22	66.7	61.29	61.4	67.42	68.02	70.81	67.86	66.13333333	65.325	24.28	28.3	25.84	27.21	24.63	24.32	26.75	26.8	27.8	26.86	26.19333333	26.4075	894	1067	947	1012	883	885	976	945	1021	1022	955.3333333	980
68939	Rasl11b	mRNA	57.14	59.74	87.48	117.99	99.51	91.2	82.72	63.66	67.84	80.42	80.89166667	80.5875	22.73	24.04	35.75	48.13	39.99	36.12	32.82	25.08	26.63	31.83	32.07833333	32.6625	563	611	886	1206	969	887	806	594	658	817	788.5	816.5
258493	Olfr319	mRNA
240660	Slc35g1	mRNA	2.08	3.2	2.26	2.77	2.8	2.16	4.16	2.25	2.56	2.69	2.77	2.5775	0.83	1.29	0.93	1.13	1.13	0.86	1.65	0.88	1.01	1.06	1.098333333	1.045	42	67	47	58	56	43	83	43	51	56	55.33333333	53.5
241073	Dytn	mRNA	0.22	0.14	0.14	0.07	0.07	0	0	0.08	0.07	0.07	0.048333333	0.1425	0.09	0.06	0.06	0.03	0.03	0	0	0.03	0.03	0.03	0.02	0.06	3	2	2	1	1	0	0	1	1	1	0.666666667	2
20391	Sgca	mRNA	0.91	0.25	0.78	0.8	0.4	0.42	0.26	0.69	0.27	0.77	0.468333333	0.685	0.36	0.1	0.32	0.33	0.16	0.17	0.1	0.27	0.11	0.3	0.185	0.2775	8	2	7	8	3	4	2	5	2	6	3.666666667	6.25
56451	Suclg1	mRNA	103.99	131.8	132.23	131.41	115.4	113.43	131.71	139.86	138.06	129.26	127.9533333	124.8575	41.36	53.03	54.04	53.6	46.38	44.93	52.26	55.1	54.21	51.17	50.675	50.5075	787	1036	1029	1032	863	848	986	1002	1028	1009	956	971
236727	Slc9a7	mRNA	41.72	45.33	37.21	42.26	36.01	35.71	46.13	50.6	49.27	45.1	43.80333333	41.63	16.59	18.24	15.21	17.24	14.47	14.15	18.3	19.93	19.34	17.85	17.34	16.82	1595	1796	1461	1675	1361	1345	1743	1833	1857	1776	1652.5	1631.75
13494	Drg1	mRNA	108.23	114.06	132.75	117.03	101.91	105.7	106.82	103.62	111.4	120.76	108.3683333	118.0175	43.05	45.89	54.25	47.74	40.96	41.87	42.39	40.82	43.74	47.8	42.93	47.7325	911	997	1147	1019	847	877	888	825	922	1047	901	1018.5
13382	Dld	mRNA	136.95	137.28	146.71	140.53	116.58	115.8	139.6	137.98	141.8	142.23	132.3316667	140.3675	54.47	55.23	59.96	57.32	46.86	45.87	55.39	54.36	55.67	56.3	52.40833333	56.745	1773	1844	1952	1887	1492	1479	1787	1692	1808	1898	1692.666667	1864
66419	Mrpl11	mRNA	25.95	29.49	31.5	27.8	27.62	26.46	26.86	25.56	25.83	27.33	26.61	28.685	10.32	11.86	12.87	11.34	11.1	10.48	10.66	10.07	10.14	10.82	10.545	11.5975	433	510	541	482	456	435	443	404	425	470	438.8333333	491.5
114712	Ferd3l	mRNA	0	0	0	0	0	0	0	0	0.23	0	0.038333333	0	0	0	0	0	0	0	0	0	0.09	0	0.015	0	0	0	0	0	0	0	0	0	1	0	0.166666667	0
73808	Tex36	mRNA	0	0	0	0	0	0.22	0	0	0	0.21	0.071666667	0	0	0	0	0	0	0.09	0	0	0	0.08	0.028333333	0	0	0	0	0	0	1	0	0	0	1	0.333333333	0
64406	Sp5	mRNA	0.42	0.33	0.16	0.98	0.51	0.68	0.77	0.36	0.6	0.41	0.555	0.4725	0.17	0.13	0.07	0.4	0.21	0.27	0.3	0.14	0.24	0.16	0.22	0.1925	5	4	2	12	6	8	9	4	7	5	6.5	5.75
20690	Spam1	mRNA
208666	Diras1	mRNA	95.52	93.07	102.15	102.25	101.42	114.3	127.23	119.31	114.95	99.23	112.74	98.2475	37.99	37.45	41.75	41.71	40.76	45.28	50.48	47	45.13	39.28	44.655	39.725	1615	1633	1777	1791	1694	1904	2129	1909	1915	1726	1879.5	1704
56389	Stx5a	mRNA	68.12	69.54	69.08	77.1	72.51	71.28	71.64	65.3	66.98	68.37	69.34666667	70.96	27.09	27.98	28.23	31.45	29.14	28.23	28.42	25.73	26.3	27.06	27.48	28.6875	745	773	764	849	763	764	768	664	705	758	737	782.75
83563	Usp26	mRNA	0	0.04	0	0	0	0	0	0	0	0	0	0.01	0	0.02	0	0	0	0	0	0	0	0	0	0.005	0	1	0	0	0	0	0	0	0	0	0	0.25
93882	Pcdhb11	mRNA	2.04	2.65	1.62	2.47	1.92	2.55	2.78	3.3	3.42	3.55	2.92	2.195	0.81	1.07	0.66	1.01	0.77	1.01	1.1	1.3	1.34	1.4	1.153333333	0.8875	43	58	35	54	40	53	58	66	71	77	60.83333333	47.5
76501	Commd9	mRNA	57.13	52.2	46.21	55.35	52.8	51.31	53.37	51.06	49.63	51.18	51.55833333	52.7225	22.72	21	18.88	22.58	21.22	20.33	21.18	20.12	19.49	20.26	20.43333333	21.295	357	339	297	359	326	317	330	302	305	330	318.3333333	338
545884	Gm5885	mRNA	0	0	0	0	0	0	0	0	0.33	0	0.055	0	0	0	0	0	0	0	0	0	0.13	0	0.021666667	0	0	0	0	0	0	0	0	0	1	0	0.166666667	0
13728	Mark2	mRNA	62.19	57.95	57.38	54.85	72.13	78.6	72.12	74.39	71.59	53.85	70.44666667	58.0925	24.74	23.31	23.45	22.37	28.99	31.13	28.62	29.31	28.11	21.32	27.91333333	23.4675	1530	1487	1468	1376	1763	1914	1758	1727	1777	1370	1718.166667	1465.25
68917	Hint2	mRNA	68.22	73.89	73.7	64.31	70.26	57.53	59.4	50.34	60.71	59.7	59.65666667	70.03	27.13	29.73	30.12	26.23	28.24	22.79	23.57	19.83	23.84	23.63	23.65	28.3025	185	210	206	181	188	155	160	129	161	168	160.1666667	195.5
108156	Mthfd1	mRNA	30.04	29.22	31.96	32.61	26.45	27.42	27.35	31.65	33.69	31.96	29.75333333	30.9575	11.95	11.75	13.06	13.3	10.63	10.86	10.85	12.47	13.23	12.65	11.78166667	12.515	580	585	634	653	505	522	522	579	641	636	567.5	613
238896	Cdc20b	mRNA	0.06	0	0.03	0.03	0	0.04	0	0	0.05	0	0.015	0.03	0.02	0	0.01	0.01	0	0.02	0	0	0.02	0	0.006666667	0.01	2	0	1	1	0	1	0	0	1	0	0.333333333	1
68585	Rtn4	mRNA	369.93	341.26	321.06	384.16	413.63	407.29	456.87	397.57	414.72	338.16	404.7066667	354.1025	147.14	137.3	131.21	156.7	166.25	161.33	181.28	156.62	162.83	133.86	160.3616667	143.0875	10534.05	10206.7	9266.31	11152.39	9985.1	10145.2	12048.79	10346.08	11107.83	10351.48	10664.08	10289.8625
70099	Smc4	mRNA	3.89	4.07	4.11	5.87	3.86	3.1	3.51	4.1	3.35	4.83	3.791666667	4.485	1.55	1.64	1.68	2.39	1.55	1.23	1.39	1.62	1.32	1.91	1.503333333	1.815	93	101	101	147	92	73	83	93	79	119	89.83333333	110.5
319352	Pianp	mRNA	214.53	194.44	190.67	182.28	214.14	250.21	206.64	210.71	247.74	221.55	225.165	195.48	85.33	78.23	77.92	74.35	86.07	99.11	81.99	83.01	97.27	87.7	89.19166667	78.9575	2668	2508	2428	2351	2578	3089	2524	2471	3032	2854	2758	2488.75
100129	Gpr153	mRNA	9.2	7.98	10.1	31.44	30.33	27.06	31.49	35.47	26.85	10.9	27.01666667	14.68	3.66	3.21	4.13	12.82	12.19	10.72	12.5	13.97	10.54	4.31	10.705	5.955	211	192	235	745	681	605	710	766	601	255	603	345.75
57265	Fzd2	mRNA	13.57	11.3	12.84	12.08	11.43	10.36	11.19	13.17	9.45	10.05	10.94166667	12.4475	5.4	4.55	5.25	4.93	4.59	4.1	4.44	5.19	3.71	3.98	4.335	5.0325	287	248	279	265	239	216	234	264	197	219	228.1666667	269.75
93735	Wnt16	mRNA	1.95	1.9	0.97	1	0.46	0.44	1.31	1.45	0.74	1.57	0.995	1.455	0.77	0.76	0.4	0.41	0.19	0.18	0.52	0.57	0.29	0.62	0.395	0.585	29	27	18	18	12	9	15	19	10	18	13.83333333	23
240817	Teddm2	mRNA	1.31	3.79	0.85	1.26	2.32	2.21	0.99	0.81	1.11	1.91	1.558333333	1.8025	0.52	1.52	0.35	0.52	0.93	0.88	0.39	0.32	0.44	0.75	0.618333333	0.7275	12	36	8	12	21	20	9	7	10	18	14.16666667	17
224753	H2-M10.4	mRNA
11843	Arf4	mRNA	121.54	127.25	114.96	134.51	101.36	97.4	120.2	129.62	133.67	123.46	117.6183333	124.565	48.35	51.2	46.98	54.87	40.74	38.58	47.69	51.06	52.48	48.87	46.57	50.35	1400	1521	1361	1607	1154	1107	1369	1414	1516	1466	1337.666667	1472.25
18196	Nsg1	mRNA	302.78	304.03	308.85	354.19	268.02	268.75	325.57	356.24	375.07	281.01	312.4433333	317.4625	120.43	122.32	126.22	144.48	107.72	106.45	129.18	140.34	147.26	111.23	123.6966667	128.3625	3668.74	3823.43	3846.32	4451.6	3209.8	3213.88	3901.47	4089.63	4475.6	3509.93	3733.385	3947.5225
16701	Krtap6-2	mRNA
226777	C130074G19Rik	mRNA	26.57	18.58	25.03	39.75	77.98	70.41	55.66	35.04	42.4	20.18	50.27833333	27.4825	10.57	7.48	10.23	16.22	31.34	27.89	22.08	13.81	16.65	7.99	19.96	11.125	437	317	423	678	1268	1142	905	546	687	342	815	463.75
66410	Mterf3	mRNA	24.52	28.67	22.97	28.32	22.06	25.31	24.49	28.21	30.11	25.54	25.95333333	26.12	9.75	11.53	9.39	11.55	8.87	10.02	9.72	11.11	11.82	10.11	10.275	10.555	232.42	277	214.52	270.42	213	230	228.03	265.27	275	250	243.55	248.59
258554	Olfr873	mRNA
17868	Mybpc3	mRNA	0.12	0	0.12	0.59	0.54	0.87	0.25	0.43	0.58	0.08	0.458333333	0.2075	0.05	0	0.05	0.24	0.22	0.35	0.1	0.17	0.23	0.03	0.183333333	0.085	3	0	3	15	13	21	6	10	14	2	11	5.25
13982	Esr1	mRNA	4.28	5.2	2.35	1.88	0.79	0.96	1.75	1.45	1.76	2.89	1.6	3.4275	1.7	2.09	0.96	0.77	0.32	0.38	0.7	0.57	0.69	1.15	0.635	1.38	158	199	89	72	29	35	64	49	64	110	58.5	129.5
74103	Nebl	mRNA	34.81	40.46	42.4	39.35	27.8	31.33	34.1	45.18	37.18	42.66	36.375	39.255	13.85	16.28	17.33	16.05	11.17	12.41	13.53	17.8	14.6	16.89	14.4	15.8775	1358	1665	1760	1566	1182	1278	1391	1698	1432	1746	1454.5	1587.25
330122	Cxcl3	mRNA	0.38	0.18	0	1.64	0	0	0	0	0.19	0	0.031666667	0.55	0.15	0.07	0	0.67	0	0	0	0	0.08	0	0.013333333	0.2225	2	1	0	9	0	0	0	0	1	0	0.166666667	3
258443	Olfr164	mRNA
239552	Apol8	mRNA	4.44	4.87	7	5.4	6.22	6.73	4.66	4.96	5	5.25	5.47	5.4275	1.77	1.96	2.86	2.2	2.5	2.67	1.85	1.95	1.96	2.08	2.168333333	2.1975	69	79	107	89	92	102	73	70	74	87	83	86
11546	Parp2	mRNA	20.65	26.68	21.1	24.55	22.75	20.24	23.42	24.56	22.39	21.28	22.44	23.245	8.21	10.74	8.62	10.01	9.14	8.02	9.29	9.67	8.79	8.42	8.888333333	9.395	207	278	218	258	226	201	232	234	221	220	222.3333333	240.25
100040048	Ccl27b	mRNA	0	5.96	1.74	0.45	0	7.47	0.13	0	0.59	0	1.365	2.0375	0	2.4	0.71	0.18	0	2.96	0.05	0	0.23	0	0.54	0.8225	0.02	45.24	4.16	0.79	0	24.51	0.29	0	1.31	0	4.351666667	12.5525
19946	Rpl30	mRNA	582.03	638.62	587.33	638.75	646.88	575.55	586.8	651.02	614.24	530.52	600.835	611.6825	231.51	256.94	240.03	260.55	259.99	227.98	232.84	256.46	241.16	210	238.0716667	247.2575	1343	1536.05	1393	1529	1470	1318	1337	1415	1382	1268	1365	1450.2625
17314	Mgmt	mRNA	1.47	2.35	1.3	2.59	2.97	2.14	1.24	2.85	0.54	2.13	1.978333333	1.9275	0.58	0.95	0.53	1.06	1.2	0.85	0.49	1.12	0.21	0.84	0.785	0.78	6	10	6	11	12	9	5	11	2	9	8	8.25
213573	Cracr2b	mRNA	3.04	2.4	1.8	3.61	2.64	2.74	1.52	2.06	2.1	2.99	2.341666667	2.7125	1.21	0.97	0.73	1.47	1.06	1.09	0.6	0.81	0.82	1.18	0.926666667	1.095	28	25	17	35	27	27	14	21	19	29	22.83333333	26.25
268747	Carmil3	mRNA	30.21	32.12	27.53	23.47	21.24	21.32	22.17	29.43	26.12	34.44	25.78666667	28.3325	12.02	12.92	11.25	9.57	8.54	8.45	8.8	11.6	10.25	13.63	10.21166667	11.44	844	928	778	675	589	581	604	762	711	976	703.8333333	806.25
20773	Sptlc2	mRNA	15.59	15.82	14.6	14.68	11.54	12.77	14.79	14.79	15.23	15.33	14.075	15.1725	6.2	6.36	5.97	5.99	4.64	5.06	5.87	5.83	5.98	6.07	5.575	6.13	622	654	598	607	455	502	583	559	599	630	554.6666667	620.25
16764	Aff3	mRNA	18.02	18.44	17.89	15.53	18.1	20.33	20.75	21.38	19.49	20.1	20.025	17.47	7.17	7.42	7.31	6.33	7.28	8.05	8.23	8.42	7.65	7.96	7.931666667	7.0575	805	869	824	736	807	911	933	914	871	934	895	808.5
11798	Xiap	mRNA	48.49	43.72	40.55	50.08	40.93	38.42	49.44	54.22	49.54	43.61	46.02666667	45.71	19.29	17.59	16.57	20.43	16.45	15.22	19.62	21.36	19.45	17.26	18.22666667	18.47	1875	1737	1598	2010	1558	1460	1890	1988	1891	1733	1753.333333	1805
228061	Agps	mRNA	20.49	18.49	17.68	18.95	14.4	16.05	18.47	19.38	19.76	16.54	17.43333333	18.9025	8.15	7.44	7.23	7.73	5.79	6.36	7.33	7.63	7.76	6.55	6.903333333	7.6375	898	840	796	861	624	693	800	805	854	747	753.8333333	848.75
110147	Ehmt2	mRNA	154.07	134.9	148.68	125.44	135.99	142.77	134.83	133.62	135.01	136.69	136.485	140.7725	61.28	54.28	60.76	51.17	54.66	56.55	53.5	52.64	53.01	54.11	54.07833333	56.8725	3504	3178	3461	2967	3054	3208	3025	2890	3043	3210	3071.666667	3277.5
329919	Skint2	mRNA	0	0	0	0.14	0.15	0	0	0	0	0	0.025	0.035	0	0	0	0.06	0.06	0	0	0	0	0	0.01	0.015	0	0	0	1	1	0	0	0	0	0	0.166666667	0.25
20931	Surf2	mRNA	50.48	47.93	50.8	49.17	55.44	46.8	47.17	44.57	52.77	49.46	49.36833333	49.595	20.08	19.28	20.76	20.06	22.28	18.54	18.72	17.56	20.72	19.58	19.56666667	20.045	312	310	323	315	337	284	289	261	321	318	301.6666667	315
27059	Sh3d19	mRNA	12.03	10.49	10.19	8.37	9.96	7.91	8.08	8.21	7.82	12.77	9.125	10.27	4.79	4.22	4.16	3.41	4	3.13	3.21	3.23	3.07	5.06	3.616666667	4.145	414	378	359	307	348	269	272	263	269	433	309	364.5
26443	Psma6	mRNA	195.31	198.99	210.83	209.12	166.54	156.86	183.42	178.37	195.73	193.86	179.13	203.5625	77.69	80.06	86.16	85.3	66.94	62.13	72.78	70.27	76.85	76.74	70.95166667	82.3025	1009	1069	1121	1122	850	802	938	872	994	1034	915	1080.25
404242	Mrgprx1	mRNA
71351	5430402E10Rik	mRNA
66469	Fam213b	mRNA	138.18	132.96	138.71	110.92	125.86	135.79	110.92	115.61	115.55	122.04	120.9616667	130.1925	54.96	53.5	56.69	45.24	50.59	53.79	44.01	45.54	45.37	48.31	47.935	52.5975	536	537	554	447	482	522	426	424	440	489	463.8333333	518.5
80744	Cwc22	mRNA	16.99	14.29	15.37	18.09	16.72	14.84	14.01	16.21	18.27	16.34	16.065	16.185	6.76	5.75	6.28	7.38	6.72	5.88	5.56	6.38	7.17	6.47	6.363333333	6.5425	324	283	300	354	314	282	263	291	343	323	302.6666667	315.25
258800	Olfr905	mRNA
18256	Oc90	mRNA	0	0	0.07	0.36	0	0.13	0	0.16	0	0.1	0.065	0.1075	0	0	0.03	0.15	0	0.05	0	0.06	0	0.04	0.025	0.045	0	0	1	4	0	1	0	2	0	1	0.666666667	1.25
74703	Ccdc7a	mRNA
258464	Olfr1384	mRNA	0	0	0	0.18	0	0	0.13	0	0	0	0.021666667	0.045	0	0	0	0.07	0	0	0.05	0	0	0	0.008333333	0.0175	0	0	0	1	0	0	0.68	0	0	0	0.113333333	0.25
320492	A830018L16Rik	mRNA	39.08	48.94	35.12	26.55	29.6	34.22	34.43	29.48	38.68	44.3	35.11833333	37.4225	15.55	19.69	14.35	10.83	11.9	13.55	13.66	11.61	15.19	17.54	13.90833333	15.105	1262	1650	1194	880	987	1120	1178	1000	1293	1520	1183	1246.5
209462	Hace1	mRNA	39.28	37.05	28.37	29.09	31.52	33.69	36.78	36.53	37.52	31.96	34.66666667	33.4475	15.63	14.91	11.6	11.87	12.67	13.34	14.59	14.39	14.73	12.65	13.72833333	13.5025	864	844	635	660	683	732	795	760	811	719	750	750.75
74528	Mgme1	mRNA	4.81	6.01	4.97	6.69	6.29	6.9	5.31	5.58	5.41	3.82	5.551666667	5.62	1.91	2.42	2.03	2.73	2.53	2.73	2.11	2.2	2.12	1.51	2.2	2.2725	79	102	84	113	102	111	86	86	87	65	89.5	94.5
70354	Secisbp2l	mRNA	55.86	49.77	56.92	55.79	60.5	60.32	61.88	61.74	60.31	50.56	59.21833333	54.585	22.22	20.02	23.26	22.75	24.32	23.89	24.55	24.32	23.68	20.01	23.46166667	22.0625	2252	2079	2363	2331	2418	2392	2465	2359	2399	2105	2356.333333	2256.25
170757	Adgrl4	mRNA	28.18	24.13	19.54	35.64	17.28	20.28	16.1	20.48	11.89	13.19	16.53666667	26.8725	11.21	9.71	7.99	14.54	6.94	8.03	6.39	8.07	4.67	5.22	6.553333333	10.8625	678	602	483	889	411	481	383	467	282	327	391.8333333	663
14425	Galnt3	mRNA	1.74	2.2	2.27	1.08	1.08	1.24	1.24	0.83	0.99	2.15	1.255	1.8225	0.69	0.88	0.93	0.44	0.43	0.49	0.49	0.33	0.39	0.85	0.496666667	0.735	35	48	48	23	23	24	25	17	21	46	26	38.5
67653	4930544G11Rik	mRNA	0	0	0	0	0	0	0	0	0.13	0	0.021666667	0	0	0	0	0	0	0	0	0	0.05	0	0.008333333	0	0	0	0	0	0	0	0	0	1	0	0.166666667	0
21823	Th	mRNA	1.12	0.49	1.69	86.88	1.65	1.45	5.79	13.38	7.37	1.49	5.188333333	22.545	0.45	0.2	0.69	35.44	0.66	0.57	2.3	5.27	2.89	0.59	2.046666667	9.195	11	5	17	882	16	14	56	124	71	15	49.33333333	228.75
102632	Acad11	mRNA	17.78	18.84	21.41	19.98	22.35	25.34	22.77	22.57	22.12	18.76	22.31833333	19.5025	7.07	7.58	8.75	8.15	8.98	10.04	9.04	8.89	8.68	7.42	8.841666667	7.8875	346	380	428	403	430	486	438	416	424	376	428.3333333	389.25
105245088	Gm40587	mRNA
243653	Clec1a	mRNA	0.34	1.06	0.59	1.34	0.21	0.59	0.59	0.57	0.27	0.82	0.508333333	0.8325	0.13	0.43	0.24	0.55	0.09	0.23	0.23	0.22	0.11	0.32	0.2	0.3375	6	19	11	25	4	11	11	10	5	16	9.5	15.25
216393	D930020B18Rik	mRNA	0.5	0.81	0.39	0.39	0.51	0	0.36	0.51	0.28	0.88	0.423333333	0.5225	0.2	0.33	0.16	0.16	0.2	0	0.14	0.2	0.11	0.35	0.166666667	0.2125	13	19	9	11	10	0	7	10	7	21	9.166666667	13
666253	Gm8005	mRNA	0	0	0	0.25	0	0	0.16	0.52	0.21	0	0.148333333	0.0625	0	0	0	0.1	0	0	0.07	0.2	0.08	0	0.058333333	0.025	0	0	0	1.57	0	0	1	3	1.25	0	0.875	0.3925
330863	Trim67	mRNA	1.16	1.15	1.68	3.03	1.31	1.5	1.56	1.46	1.62	1.65	1.516666667	1.755	0.46	0.46	0.69	1.24	0.53	0.6	0.62	0.58	0.64	0.65	0.603333333	0.7125	61	63	91	160	68	78	76	73	84	77	76	93.75
383787	Ankrd63	mRNA	19.34	19.63	16.48	37.03	20.61	19.87	44.53	73.93	74.26	17.96	41.86	23.12	7.69	7.9	6.73	15.11	8.29	7.87	17.67	29.12	29.16	7.11	16.53666667	9.3575	554	583	485	1100	584	561	1261	2007	2097	530	1173.333333	680.5
60455	Rxylt1	mRNA	11.96	8.53	12.68	13	14.09	13.96	12.75	9.35	11.06	11.69	12.15	11.5425	4.76	3.43	5.18	5.3	5.66	5.53	5.06	3.68	4.34	4.63	4.816666667	4.6675	269	202	300	306	316	313	280	194	242	269	269	269.25
20418	Shc3	mRNA	29.35	17.78	19.11	15.29	35.45	36.79	32.91	31.25	33.07	30.76	33.37166667	20.3825	11.67	7.15	7.81	6.24	14.25	14.57	13.06	12.31	12.98	12.17	13.22333333	8.2175	248	156	166	134	296	307	275	250	275	268	278.5	176
631101	Lce1k	mRNA
56150	Mad2l1	mRNA	12.27	13.98	14.63	16.38	14.69	14.25	14.4	12.29	13.13	12.18	13.49	14.315	4.88	5.63	5.98	6.68	5.9	5.64	5.71	4.84	5.16	4.82	5.345	5.7925	113	134	136	155	134	129	131	107	119	115	122.5	134.5
218121	Mboat1	mRNA	0.9	1.39	1.13	1.16	2.81	3.32	3.24	3.64	1.71	0.82	2.59	1.145	0.36	0.56	0.46	0.47	1.13	1.32	1.29	1.43	0.67	0.32	1.026666667	0.4625	15	24	17	20	44	50	50	48	28	14	39	19
66413	Psmd6	mRNA	123.42	121.28	126.69	116.71	89.7	90.41	117.66	109.21	116.58	114.36	106.32	122.025	49.09	48.8	51.77	47.61	36.05	35.81	46.69	43.02	45.77	45.27	42.10166667	49.3175	862	880	910	846	619	624	813	722	801	824	733.8333333	874.5
76123	Gpsm2	mRNA	10.24	10.85	13.93	20.37	10.59	12.93	12.36	12.23	12.85	8.99	11.65833333	13.8475	4.07	4.36	5.69	8.31	4.26	5.12	4.91	4.82	5.04	3.56	4.618333333	5.6075	198	218	268.56	402.35	202.49	243	241.95	227.58	244.3	180.49	223.3016667	271.7275
67770	Caap1	mRNA	14.16	17.84	11.74	12.5	12.67	14.78	12.73	16.85	14.76	16.18	14.66166667	14.06	5.63	7.18	4.8	5.1	5.09	5.86	5.05	6.64	5.79	6.41	5.806666667	5.6775	175	229	152	161	155	182	153	197	179	202	178	179.25
66126	Elof1	mRNA	79.45	81.92	85.59	81.52	105.66	95.83	82.73	70.36	84.57	84.34	87.24833333	82.12	31.6	32.96	34.98	33.25	42.47	37.96	32.83	27.72	33.2	33.39	34.595	33.1975	384	417	430	416	505	459	395	322	402	420	417.1666667	411.75
237222	Ofd1	mRNA	6.88	7.99	7.76	9.15	6.78	5.68	6.65	7.53	8.26	7.3	7.033333333	7.945	2.74	3.22	3.17	3.73	2.73	2.25	2.64	2.97	3.24	2.89	2.786666667	3.215	176	212	205	244	172	143	169	182	210	194	178.3333333	209.25
71685	Galnt14	mRNA	18.14	19.83	18.77	20.66	16.44	20.37	28.08	19.79	26.51	25.87	22.84333333	19.35	7.22	7.98	7.67	8.43	6.61	8.07	11.14	7.8	10.41	10.24	9.045	7.825	329	364	354	379	301	365	503	366	485	487	417.8333333	356.5
75731	Idnk	mRNA	15.16	15.31	16.47	17.65	17.37	21.48	17.71	19.34	17.85	14.59	18.05666667	16.1475	6.03	6.16	6.73	7.2	6.98	8.51	7.03	7.62	7.01	5.78	7.155	6.53	122	128	136	147	138	171	141	147	141	121	143.1666667	133.25
18018	Nfatc1	mRNA	4.9	4.12	3.22	5.23	4.42	4.77	3.86	5.19	3.9	4.48	4.436666667	4.3675	1.95	1.66	1.32	2.13	1.78	1.89	1.53	2.04	1.53	1.77	1.756666667	1.765	128	113	90	141	114	123	101	128	101	120	114.5	118
71063	Zfp597	mRNA	9.91	10.7	9.17	10.93	8.52	9.27	10.93	12.06	11.43	11.49	10.61666667	10.1775	3.94	4.31	3.75	4.46	3.43	3.67	4.34	4.75	4.49	4.55	4.205	4.115	328	367	312	375	279	302	357	378	373	392	346.8333333	345.5
381410	Zfp408	mRNA	7.87	8.2	8.85	9.64	6.36	7.96	8.34	8.2	7.42	7.41	7.615	8.64	3.13	3.3	3.62	3.93	2.55	3.15	3.31	3.23	2.91	2.93	3.013333333	3.495	186	191	207	224	144	177	193	178	169	179	173.3333333	202
15213	Hey1	mRNA	67.06	61.13	62.88	67.03	61.22	63.93	76.85	81.41	74.09	61.66	69.86	64.525	26.67	24.6	25.7	27.34	24.61	25.32	30.5	32.07	29.09	24.41	27.66666667	26.0775	835	789	805	862	751	789	946	963	904	795	858	822.75
14790	Grcc10	mRNA	290.99	360.33	289.79	291	320.75	355.88	328.27	318.09	333.42	331.08	331.2483333	308.0275	115.75	144.97	118.43	118.7	128.91	140.97	130.26	125.31	130.9	131.05	131.2333333	124.4625	745	963	765	775	810	906	833	769	836	877	838.5	812
226791	Lyplal1	mRNA	13	12.3	9.71	8.54	7.68	5.36	9.19	8.14	8.77	11.94	8.513333333	10.8875	5.17	4.95	3.97	3.48	3.09	2.12	3.65	3.21	3.44	4.73	3.373333333	4.3925	113	111	86	77	66	46	79	67	75	107	73.33333333	96.75
70178	Abhd17c	mRNA	43.43	51.11	49.46	42.33	38.84	37.64	39.79	46.94	46.18	49.16	43.09166667	46.5825	17.28	20.56	20.21	17.27	15.61	14.91	15.79	18.49	18.13	19.46	17.065	18.83	552	674	646	558	488	472	500	565	578	644	541.1666667	607.5
76646	Wdr38	mRNA	0.17	0	0.16	0	0	0	0.17	0	0	0	0.028333333	0.0825	0.07	0	0.07	0	0	0	0.07	0	0	0	0.011666667	0.035	1	0	1	0	0	0	1	0	0	0	0.166666667	0.5
381917	Dnah3	mRNA	0.2	0.09	0.17	0.26	0.18	0.12	0.12	0.12	0.09	0.19	0.136666667	0.18	0.08	0.04	0.07	0.11	0.07	0.05	0.05	0.05	0.04	0.08	0.056666667	0.075	15	7	13	21	14	9	9	9	7	15	10.5	14
23836	Cdh20	mRNA	11.55	17	12.68	16.2	18.2	15.87	15.64	14.18	10.6	16.53	15.17	14.3575	4.59	6.84	5.18	6.61	7.32	6.29	6.21	5.59	4.16	6.54	6.018333333	5.805	251	383	283	365	391	340	336	292	227	370	326	320.5
102640722	Gm36722	mRNA
15254	Hint1	mRNA	451.17	441.44	427.17	404.26	341.18	348.55	354.28	334.87	335.77	423.12	356.295	431.01	179.46	177.6	174.57	164.9	137.12	138.06	140.58	131.92	131.83	167.49	141.1666667	174.1325	1177	1202	1149	1097	878	904	916	825	858	1142	920.5	1156.25
19070	Mob4	mRNA	57.79	64.5	60.08	57.59	48.22	49.91	51.64	59.86	55.32	62.57	54.58666667	59.99	22.99	25.95	24.55	23.49	19.38	19.77	20.49	23.58	21.72	24.77	21.61833333	24.245	941	1088.99	1005.19	972.35	776.14	800.91	831	923	886.68	1050	877.955	1001.8825
171200	Vmn1r19	mRNA
15893	Ica1	mRNA	74.71	70.71	82.23	72.04	79.54	75.39	83.38	70.93	83.06	75.35	77.94166667	74.9225	29.72	28.45	33.61	29.39	31.97	29.86	33.09	27.94	32.61	29.83	30.88333333	30.2925	921	888	1038	872	946	906	960	819	987	939	926.1666667	929.75
665113	Tnik	mRNA	77.95	65.87	69.31	71.24	52.06	52.84	56.09	65.7	67.9	61.31	59.31666667	71.0925	31.01	26.5	28.32	29.06	20.92	20.93	22.26	25.88	26.66	24.27	23.48666667	28.7225	4337	3782	3979	4147	2980	2941	3155	3485	3675	3477	3285.5	4061.25
100862388	Gm21698	mRNA	0	0	0.16	0.16	0	0.18	0	0.1	0.07	0	0.058333333	0.08	0	0	0.07	0.06	0	0.07	0	0.04	0.03	0	0.023333333	0.0325	0	0	2.82	2.77	0	3	0	1.54	1.18	0	0.953333333	1.3975
17842	Mup3	mRNA	0	0	0.42	0	0	0	0.2	0	0	0	0.033333333	0.105	0	0	0.17	0	0	0	0.08	0	0	0	0.013333333	0.0425	0	0	2	0	0	0	1	0	0	0	0.166666667	0.5
102637189	Gm34066	mRNA	0	0	0.54	0	0	0.28	0	0	0.28	0.27	0.138333333	0.135	0	0	0.22	0	0	0.11	0	0	0.11	0.11	0.055	0.055	0	0	4	0	0	2	0	0	2	2	1	1
66704	Rbm4b	mRNA	19.55	23.22	20.04	25.63	21.9	23.2	21.26	22.8	24.17	20.99	22.38666667	22.11	7.78	9.34	8.19	10.45	8.8	9.19	8.44	8.98	9.49	8.31	8.868333333	8.94	654.66	732.33	670.83	827.58	715.02	715.98	644.35	668.14	674.49	647.1	677.5133333	721.35
72119	Tpx2	mRNA	2.73	3.35	1.89	3.16	2.07	2.83	2.27	2.37	2.4	2.53	2.411666667	2.7825	1.09	1.35	0.77	1.29	0.83	1.12	0.9	0.93	0.94	1	0.953333333	1.125	52	70	39	66	47	53	45	45	45	51	47.66666667	56.75
546176	Gm5923	mRNA
258675	Olfr1423	mRNA
667803	H2-T-ps	mRNA	1.3	1.86	1.68	2.4	3.86	3.83	0.44	1.21	1.17	0.98	1.915	1.81	0.52	0.75	0.69	0.98	1.55	1.52	0.17	0.48	0.46	0.39	0.761666667	0.735	9	12	11	15	23	23	3	6	6	6	11.16666667	11.75
58802	Kcnmb4	mRNA	123.35	108.98	148.97	117.52	168.6	170.65	143	91.74	134.09	131.09	139.8616667	124.705	49.06	43.85	60.88	47.94	67.76	67.6	56.74	36.14	52.64	51.89	55.46166667	50.4325	644	594	802	636	867	879	738	451	685	705	720.8333333	669
432555	Gm5431	mRNA	0.12	0.22	0.11	0.28	0.42	0.24	0.35	0.49	0.25	0.06	0.301666667	0.1825	0.05	0.09	0.05	0.11	0.17	0.09	0.14	0.19	0.1	0.02	0.118333333	0.075	2	4	2	5	7.07	4	6	8	4.19	1	5.043333333	3.25
70021	Nt5dc2	mRNA	12.9	10.78	20.18	20.97	5.66	5.94	7.63	6.47	8.75	9.84	7.381666667	16.2075	5.13	4.34	8.25	8.56	2.27	2.35	3.03	2.55	3.44	3.9	2.923333333	6.57	129	105	210	209	54	54	67	62	81	95	68.83333333	163.25
108168521	LOC108168521	mRNA
545291	Hpse2	mRNA	0.13	0.09	0.16	0.26	0	0.09	0.09	0.05	0.08	0.22	0.088333333	0.16	0.05	0.03	0.06	0.11	0	0.04	0.04	0.02	0.03	0.09	0.036666667	0.0625	3	2	2	6	0	2	2	1	1	5	1.833333333	3.25
75469	Spata19	mRNA	1.17	0.62	2.55	1.68	1.18	0.88	0.33	1.23	0	0.31	0.655	1.505	0.46	0.25	1.04	0.69	0.47	0.35	0.13	0.49	0	0.12	0.26	0.61	4	2	9	6	4	3	1	4	0	1	2.166666667	5.25
12237	Bub3	mRNA	85.39	88.56	83.38	84.77	85.33	78.87	84.9	81.95	86.45	87.81	84.21833333	85.525	33.96	35.63	34.08	34.58	34.29	31.24	33.69	32.28	33.94	34.76	33.36666667	34.5625	999	1075	1002	1028	986	911	982	907	995	1059	973.3333333	1026
108169171	Gm46977	mRNA	0.3	1.24	0.9	0.63	0.1	0.96	0.64	0.4	0.33	0.31	0.456666667	0.7675	0.12	0.5	0.37	0.26	0.04	0.38	0.26	0.16	0.13	0.12	0.181666667	0.3125	6	6	9	6	2	5	4	2	1	3	2.833333333	6.75
258987	Olfr1270	mRNA
11536	Gpr182	mRNA	15.53	9.83	6.52	15.79	3.34	3.02	4.62	5.39	3.67	4.95	4.165	11.9175	6.18	3.96	2.66	6.44	1.34	1.19	1.83	2.12	1.44	1.96	1.646666667	4.81	146	96	63	154	31	28	43	48	34	48	38.66666667	114.75
19324	Rab1a	mRNA	184.05	188.19	162.73	161.81	159.47	161.64	187.36	169.95	171.08	192.14	173.6066667	174.195	73.21	75.71	66.5	66	64.09	64.03	74.34	66.95	67.17	76.06	68.77333333	70.355	2807.92	2978	2551	2560	2405	2431.98	2826	2456	2570.96	3021	2618.49	2724.23
52815	Ldhd	mRNA	15.71	9.4	14.36	14.99	13.08	18.01	14.12	11.14	12.49	10.16	13.16666667	13.615	6.25	3.78	5.87	6.11	5.26	7.13	5.6	4.39	4.9	4.02	5.216666667	5.5025	198	123	186	196	163	224	176	133	155	132	163.8333333	175.75
99334	Zscan29	mRNA	6.59	5.98	5.62	7.28	4.59	6.47	4.54	5.68	5.7	5.72	5.45	6.3675	2.62	2.41	2.3	2.97	1.84	2.56	1.8	2.24	2.24	2.26	2.156666667	2.575	149	161	142	207	133	160	122	150	153	142	143.3333333	164.75
381059	Gm1604b	mRNA	13.23	11.46	7.81	11.99	7.09	6.81	14.41	20.58	26.69	10.3	14.31333333	11.1225	5.26	4.61	3.19	4.89	2.85	2.7	5.72	8.11	10.48	4.08	5.656666667	4.4875	51	46	31	48	27	26	55	75	101	41	54.16666667	44
71884	Chit1	mRNA	0.31	0.61	0.71	1.01	0	0	0.32	0	0.96	0.41	0.281666667	0.66	0.13	0.24	0.29	0.41	0	0	0.13	0	0.38	0.16	0.111666667	0.2675	3	6	7	10	0	0	3	0	9	4	2.666666667	6.5
216343	Tph2	mRNA	0.46	0.83	0.32	0.19	1.68	1.21	0.34	0.63	0.47	0.26	0.765	0.45	0.18	0.33	0.13	0.08	0.67	0.48	0.13	0.25	0.19	0.1	0.303333333	0.18	7	13	5	3	25	18	5	9	7	4	11.33333333	7
21331	T2	mRNA	1.63	2.92	0.82	0.58	0.27	0.26	0.56	0.86	0.82	0.81	0.596666667	1.4875	0.65	1.17	0.34	0.23	0.11	0.1	0.22	0.34	0.32	0.32	0.235	0.5975	15	25	7	5	3	2	5	8	6	8	5.333333333	13
72136	Chst14	mRNA	2.37	3.18	1.9	4	2.91	3.09	3	3.13	3.36	2.38	2.978333333	2.8625	0.94	1.28	0.77	1.63	1.17	1.22	1.19	1.23	1.32	0.94	1.178333333	1.155	28	39	23	49	34	36	35	35	39	29	34.66666667	34.75
78937	Avl9	mRNA	31.21	31.4	31.24	34.76	25.78	25.21	29.64	31.61	31.86	29.85	28.99166667	32.1525	12.41	12.63	12.77	14.18	10.36	9.99	11.76	12.45	12.51	11.82	11.48166667	12.9975	1184	1214	1211	1354	927	935	1104	1132	1206	1166	1078.333333	1240.75
545384	Ifi214	mRNA
20303	Ccl4	mRNA	3.85	1.54	0.93	3.08	0	0.32	0.65	1.02	0	0	0.331666667	2.35	1.53	0.62	0.38	1.26	0	0.13	0.26	0.4	0	0	0.131666667	0.9475	12	5	3	10	0	1	2	3	0	0	1	7.5
241070	Gpr1	mRNA	1.31	1.06	0.82	0.66	0.71	1.09	0.79	0.74	1.01	1.75	1.015	0.9625	0.52	0.42	0.34	0.27	0.28	0.43	0.31	0.29	0.4	0.69	0.4	0.3875	14	11	9	7	7	11	8	7	10	19	10.33333333	10.25
75482	Hspb9	mRNA	0.28	0.27	0.28	0.27	0.86	0	0.29	0	0.29	0	0.24	0.275	0.11	0.11	0.11	0.11	0.35	0	0.11	0	0.11	0	0.095	0.11	1	1	1	1	3	0	1	0	1	0	0.833333333	1
71718	Telo2	mRNA	18.1	18.23	20.15	16.34	14.62	13.44	12.9	13.52	13.33	17.41	14.20333333	18.205	7.2	7.34	8.23	6.66	5.88	5.32	5.12	5.33	5.23	6.89	5.628333333	7.3575	338	352	402	316	262	251	243	244	248	323	261.8333333	352
75079	Zbtb49	mRNA	8.95	7.63	7.94	10.09	8.37	11.19	8.27	10.35	9.05	8.72	9.325	8.6525	3.56	3.07	3.24	4.12	3.37	4.43	3.28	4.08	3.55	3.45	3.693333333	3.4975	145	134	129	163	137	172	120	162	147	146	147.3333333	142.75
20608	Sstr4	mRNA	15.24	17.61	17.4	8.94	8.18	12.08	13.54	9.66	12.26	21.08	12.8	14.7975	6.06	7.09	7.11	3.65	3.29	4.78	5.37	3.81	4.81	8.34	5.066666667	5.9775	115	138	135	70	61	90	101	69	91	164	96	114.5
66161	Pop4	mRNA	43.72	44.68	41.24	46.47	38.46	34.84	42.75	45.46	40.93	38.7	40.19	44.0275	17.39	17.98	16.86	18.95	15.46	13.8	16.96	17.91	16.07	15.32	15.92	17.795	290	305	284	324	253	228	279	288	269	264	263.5	300.75
56334	Tmed2	mRNA	161.65	162.48	159.01	173.22	155.37	144.84	163.47	164.41	160.87	160.18	158.19	164.09	64.3	65.37	64.98	70.66	62.45	57.37	64.87	64.77	63.16	63.4	62.67	66.3275	1796.17	1873.54	1815.91	1996.44	1706.33	1588.17	1796.16	1730	1759.96	1834.78	1735.9	1870.515
66346	1700029P11Rik	mRNA
72397	Rbm12b1	mRNA	9.41	10.71	7.49	8.31	8.65	7.98	7.02	9.98	9.19	9.01	8.638333333	8.98	3.74	4.31	3.06	3.39	3.48	3.16	2.79	3.93	3.61	3.57	3.423333333	3.625	238.17	273.55	194.25	230.76	216.94	202.19	180	234.75	236.09	240.6	218.4283333	234.1825
76788	Klhdc10	mRNA	53	51.39	52.47	53.42	51.19	51.18	52.22	53.59	52.97	54.81	52.66	52.57	21.08	20.68	21.44	21.79	20.57	20.27	20.72	21.11	20.8	21.69	20.86	21.2475	1838	1846	1868	1922	1749	1747	1789	1759	1809	1958	1801.833333	1868.5
381085	Tbc1d22b	mRNA	43.55	43.51	40.58	37.4	36.54	38.33	36.8	33.9	37.64	41.96	37.52833333	41.26	17.32	17.5	16.58	15.25	14.69	15.18	14.6	13.36	14.78	16.61	14.87	16.6625	890	922	851	791	737	771	742	656	756	882	757.3333333	863.5
52530	Nhp2	mRNA	105.18	97.28	104.65	106.3	88.42	86.33	91.16	95.15	94.91	93.16	91.52166667	103.3525	41.84	39.14	42.77	43.36	35.54	34.2	36.17	37.48	37.26	36.88	36.255	41.7775	548	527	561	575	455	445	470	469	486	501	471	552.75
100039010	LOC100039010	mRNA
66839	Dele1	mRNA	42.64	39.07	38.16	46.74	40.26	39.68	40.25	41.02	39.74	35.08	39.33833333	41.6525	16.96	15.72	15.6	19.07	16.18	15.72	15.97	16.16	15.6	13.89	15.58666667	16.8375	585	556	538	665	546	537	546	533	537	496	532.5	586
69802	Cox11	mRNA	17.84	19.04	15.65	18.67	19.73	17.67	18.63	19.73	18.8	18.95	18.91833333	17.8	7.1	7.66	6.4	7.62	7.93	7	7.39	7.77	7.38	7.5	7.495	7.195	229.02	253.53	206.49	248.61	250.4	223.78	236.45	239.86	237.67	250.79	239.825	234.4125
68644	Abhd14a	mRNA	57.2	59.89	56.62	51.18	65.05	63.85	62.79	63.95	62.51	60.31	63.07666667	56.2225	22.75	24.1	23.14	20.88	26.15	25.29	24.91	25.19	24.54	23.87	24.99166667	22.7175	380	402	402	352	421	422	399	394	407	419	410.3333333	384
100040563	Dynlt1c	mRNA	18.47	21	12.96	24.42	15.09	8.56	9.66	13.55	5.61	10.51	10.49666667	19.2125	7.35	8.45	5.3	9.96	6.06	3.39	3.83	5.34	2.2	4.16	4.163333333	7.765	61.31	72.65	44.32	84.26	49.43	28.2	31.76	42.5	18.28	36.07	34.37333333	65.635
66977	Nuf2	mRNA	1.28	3.2	1.99	2.79	1.9	1.64	2.24	2.64	2.08	2.81	2.218333333	2.315	0.51	1.29	0.81	1.14	0.76	0.65	0.89	1.04	0.82	1.11	0.878333333	0.9375	15	39	24	34	22	19	26	30	24	34	25.83333333	28
100042594	Gm20931	mRNA	0	0.21	0	0	0	0	0	0	0	0	0	0.0525	0	0.08	0	0	0	0	0	0	0	0	0	0.02	0	1	0	0	0	0	0	0	0	0	0	0.25
68212	Tmbim4	mRNA	63.95	64.54	54.38	73.3	72.33	65.3	63.08	69.21	65.13	64.32	66.56166667	64.0425	25.44	25.97	22.22	29.9	29.07	25.86	25.03	27.26	25.57	25.46	26.375	25.8825	257	270	225	306	287	260	251	263	257	267	264.1666667	264.5
15525	Hspa4	mRNA	128.06	143.56	107.52	130.02	112.37	122.62	147.67	149.14	151.16	154.62	139.5966667	127.29	50.94	57.76	43.94	53.04	45.16	48.57	58.59	58.75	59.35	61.2	55.27	51.42	3497	4064	3016	3681	3034	3300	3986	3859	4068	4350	3766.166667	3564.5
17755	Map1b	mRNA	256.05	253.61	233.97	247.83	192.45	217.62	279.91	260.68	270.06	287.56	251.38	247.865	101.85	102.04	95.62	101.09	77.35	86.2	111.07	102.69	106.03	113.83	99.52833333	100.15	18214	18695	17093	18272	13539	15248	19678	17574	18940	21070	17674.83333	18068.5
224916	Vmn2r120	mRNA	0	0	0.07	0	0	0	0	0	0	0	0	0.0175	0	0	0.03	0	0	0	0	0	0	0	0	0.0075	0	0	1	0	0	0	0	0	0	0	0	0.25
20787	Srebf1	mRNA	27.11	23.95	33.38	45.64	35.22	34.32	30.34	36.11	29.92	27.22	32.18833333	32.52	10.78	9.64	13.64	18.62	14.15	13.59	12.04	14.23	11.75	10.78	12.75666667	13.17	682	623	861	1189	874	849	753	855	741	704	796	838.75
66447	Mgst3	mRNA	382.83	295.38	350.23	302.74	353.48	322.06	365.67	289.64	298.05	344.5	328.9	332.795	152.28	118.84	143.13	123.49	142.07	127.57	145.09	114.1	117.02	136.37	130.37	134.435	1136	914	1071	934	1035	949	1075	812	867	1057	965.8333333	1013.75
72083	Mzt2	mRNA	49.27	45.37	57.98	54.59	45.6	42.44	41.41	45.64	45.15	50.25	45.08166667	51.8025	19.6	18.26	23.69	22.27	18.33	16.81	16.43	17.98	17.73	19.89	17.86166667	20.955	255	243	310	292	231	219	213	221	231	269	230.6666667	275
13172	Dbx1	mRNA
98752	Fcrla	mRNA	0.11	0	0	0.21	0	0.11	0	0	0	0	0.018333333	0.08	0.04	0	0	0.09	0	0.04	0	0	0	0	0.006666667	0.0325	1	0	0	2	0	1	0	0	0	0	0.166666667	0.75
16700	Krtap6-1	mRNA
64705	Dpys	mRNA	0.23	0.36	0.14	0	0.61	0.08	0.53	0.42	0.24	0.27	0.358333333	0.1825	0.09	0.15	0.06	0	0.24	0.03	0.21	0.17	0.1	0.11	0.143333333	0.075	3	5	2	0	8	1	7	5	3	4	4.666666667	2.5
381924	Itgad	mRNA	0.31	0.21	0.99	0.68	0	0.09	0.04	0.05	0.04	0.13	0.058333333	0.5475	0.12	0.09	0.4	0.28	0	0.04	0.02	0.02	0.02	0.05	0.025	0.2225	7	5	23	16	0	2	1	1	1	3	1.333333333	12.75
258524	Olfr1168	mRNA
116837	Rims1	mRNA	78.38	64.67	50.07	38.95	84.23	89.04	65.66	56.03	63.94	67.08	70.99666667	58.0175	31.18	26.02	20.46	15.89	33.85	35.27	26.05	22.07	25.11	26.55	28.15	23.3875	1826	1563	1185	930	1912	2007	1494	1229	1453	1602	1616.166667	1376
235320	Zbtb16	mRNA	15.03	19.67	23.97	15.26	13.56	12.69	6.3	4.3	5.66	19.08	10.265	18.4825	5.98	7.92	9.8	6.22	5.45	5.03	2.5	1.7	2.22	7.55	4.075	7.48	678	917	1119	699	615	564	289	173	253	878	462	853.25
241516	Fsip2	mRNA	0.01	0.01	0	0	0	0	0.01	0	0	0	0.001666667	0.005	0	0	0	0	0	0	0	0	0	0	0	0	1	1	0	0	0	0	1	0	0	0	0.166666667	0.5
211922	Dennd6a	mRNA	26.16	25.89	24.5	24.46	25.9	26.54	23.18	26.3	26.05	25.68	25.60833333	25.2525	10.4	10.42	10.01	9.98	10.41	10.51	9.2	10.36	10.23	10.16	10.145	10.2025	539	539	517	564	522	533	480	515	524	543	519.5	539.75
20770	Mucl2	mRNA
74989	Csmd2os	mRNA
13871	Ercc2	mRNA	20.43	20.47	22.69	21.12	22.02	21.84	18.18	19.95	19.89	20.94	20.47	21.1775	8.12	8.24	9.27	8.61	8.85	8.65	7.22	7.86	7.81	8.29	8.113333333	8.56	422.09	438.68	481.77	452.51	449.88	444.89	371.47	390.52	404.98	445.79	417.9216667	448.7625
17777	Mttp	mRNA	15.38	13.41	10.75	11.14	7.33	6.13	7.81	8.48	11.75	9.53	8.505	12.67	6.12	5.4	4.39	4.55	2.95	2.43	3.1	3.34	4.61	3.77	3.366666667	5.115	350	314	255	269	166	139	178	184	265	227	193.1666667	297
73720	Cst6	mRNA	2.81	2.46	2.4	2.21	4.68	4.12	3.68	3.24	3.03	1.85	3.433333333	2.47	1.12	0.99	0.98	0.9	1.88	1.63	1.46	1.28	1.19	0.73	1.361666667	0.9975	65	59	57	53	107	94	84	71	69	44	78.16666667	58.5
18211	Ntrk1	mRNA	0.07	0.06	0.46	7.11	2.72	1.71	2.43	12.11	6.55	0	4.253333333	1.925	0.03	0.03	0.19	2.9	1.09	0.68	0.96	4.77	2.57	0	1.678333333	0.7875	1	1	7	110	40	25	36	171	96	0	61.33333333	29.75
66358	Adprm	mRNA	13.68	17.2	15.18	15.8	15.64	13	15.95	15.49	17.3	16.43	15.635	15.465	5.44	6.92	6.2	6.44	6.29	5.15	6.33	6.1	6.79	6.5	6.193333333	6.25	109	146	123	134	125	105	129	118	138	136	125.1666667	128
245880	Wasf3	mRNA	72.66	68.5	72.52	61.91	66.5	66.39	69.04	73.88	71.78	72.86	70.075	68.8975	28.9	27.56	29.64	25.25	26.73	26.3	27.39	29.1	28.18	28.84	27.75666667	27.8375	2176	2123	2224	1926	1977	1962	2026	2090	2108	2248	2068.5	2112.25
104771	Jkamp	mRNA	55.32	60.18	51.64	62.29	58.4	55.04	65.32	55.13	60.11	64.83	59.805	57.3575	22	24.21	21.1	25.41	23.47	21.8	25.92	21.72	23.6	25.66	23.695	23.18	575	641	556.99	691	593	572	679	569	610.99	675	616.4983333	615.9975
11607	Agtr1a	mRNA	0.85	0.52	0.25	0.89	1.25	1.03	1.56	1.54	1.95	0.97	1.383333333	0.6275	0.34	0.21	0.1	0.36	0.5	0.41	0.62	0.61	0.77	0.38	0.548333333	0.2525	10	7	3	12	16	12	20	19	25	13	17.5	8
102638268	1700014D04Rik	mRNA	1.3	0.73	0.87	1.9	0.53	0.77	1.37	0.86	1.4	0.69	0.936666667	1.2	0.52	0.29	0.36	0.77	0.21	0.31	0.54	0.34	0.55	0.27	0.37	0.485	32	19	22	43	13	16	34	20	33	18	22.33333333	29
18054	Ngp	mRNA	0.81	0	1.58	4.53	0	0.49	0.16	1.89	0.82	3.3	1.11	1.73	0.32	0	0.64	1.85	0	0.19	0.07	0.74	0.32	1.31	0.438333333	0.7025	5	0	10	29	0	3	1	11	5	21	6.833333333	11
224705	Vps52	mRNA	73.64	72.63	71.28	69.68	72.22	74.15	72.28	71.22	71.2	72.69	72.29333333	71.8075	29.29	29.22	29.13	28.42	29.02	29.37	28.68	28.06	27.95	28.77	28.64166667	29.015	1174	1208	1184	1152	1146	1175	1149	1075	1123	1204	1145.333333	1179.5
235184	Msantd2	mRNA	21.03	24.91	23.01	26.31	31.03	29.78	20.86	24.19	22.13	23.04	25.17166667	23.815	8.37	10.02	9.4	10.73	12.47	11.8	8.28	9.53	8.69	9.12	9.981666667	9.63	482	549	499	593	647	665	448	525.02	498	519	550.3366667	530.75
68099	Fam92a	mRNA	95.25	93.07	115.67	85.59	85.16	78.99	89.01	81.43	93.06	103	88.44166667	97.395	37.89	37.44	47.27	34.91	34.23	31.29	35.32	32.08	36.54	40.77	35.03833333	39.3775	852	860	1004	776	728	664	780	698	798	937	767.5	873
240913	Adamts4	mRNA	3.78	2.79	4.36	9.41	7.41	9.42	10.29	10.54	9.66	4.98	8.716666667	5.085	1.5	1.12	1.78	3.84	2.98	3.73	4.08	4.15	3.79	1.97	3.45	2.06	81	62	96	209	157	199	218	214	204	110	183.6666667	112
76282	Gpt	mRNA	15.24	15.94	14.92	12.47	20.39	19.09	15.21	15.46	14.87	14.39	16.56833333	14.6425	6.06	6.41	6.1	5.09	8.19	7.56	6.03	6.09	5.84	5.7	6.568333333	5.915	152	165	153	129	201	188	150	146	146	148	163.1666667	149.75
12745	Clgn	mRNA	7.5	9.56	11.28	9.23	11.83	11.96	11.6	11.81	13.14	12.21	12.09166667	9.3925	2.98	3.85	4.61	3.76	4.76	4.74	4.6	4.65	5.16	4.83	4.79	3.8	167	214	252	209	266	268	255	249	287	282	267.8333333	210.5
78903	Wrnip1	mRNA	49.06	51.37	50.12	45.85	41.76	44.87	44.55	45.88	46.86	51.83	45.95833333	49.1	19.51	20.67	20.48	18.7	16.78	17.77	17.68	18.07	18.4	20.51	18.20166667	19.84	744	808	781	721	626	671	668	659	700	810	689	763.5
434903	Mageb4	mRNA
68552	Smim14	mRNA	110.44	106.19	101.52	105.15	98.05	98.84	109.77	115.62	117.6	107.63	107.9183333	105.825	43.93	42.72	41.49	42.89	39.41	39.15	43.55	45.55	46.17	42.61	42.74	42.7575	1979	1985	1957	1996	1826	1801	2005	1971	2054	1992	1941.5	1979.25
103968	Plin1	mRNA	0	0	0.09	0.09	0	0	0	0.1	0	0	0.016666667	0.045	0	0	0.04	0.04	0	0	0	0.04	0	0	0.006666667	0.02	0	0	1	1	0	0	0	1	0	0	0.166666667	0.5
72129	Pex13	mRNA	23.01	24.75	22.52	25.11	23.11	24.36	23.16	26.91	24.66	25.07	24.545	23.8475	9.15	9.96	9.2	10.24	9.29	9.65	9.19	10.6	9.68	9.92	9.721666667	9.6375	556	620	559	629	552	580	553	616	587	624	585.3333333	591
258566	Olfr1002	mRNA
100009614	Gm10024	mRNA
69623	Zfp33b	mRNA	3.61	4.02	2.83	3.74	2.65	4.12	3.06	4.38	3.22	4.19	3.603333333	3.55	1.44	1.62	1.16	1.53	1.06	1.63	1.21	1.73	1.26	1.66	1.425	1.4375	74.83	86.43	60.34	80.5	54.3	84.28	62.66	86.11	65.73	89.49	73.76166667	75.525
67602	Necap1	mRNA	254.26	276.36	263.03	230.12	201.04	210.16	246.78	227.99	256.52	289.96	238.7416667	255.9425	101.13	111.19	107.49	93.87	80.8	83.24	97.92	89.81	100.71	114.78	94.54333333	103.42	3471	3914	3690	3258	2713	2830	3331	2948	3449	4080	3225.166667	3583.25
666207	Gm7980	mRNA
268780	Egflam	mRNA	2.85	2.96	1.86	3.41	3.2	2.71	3.27	3.2	2.17	2.74	2.881666667	2.77	1.13	1.19	0.76	1.39	1.29	1.07	1.3	1.26	0.85	1.08	1.141666667	1.1175	77	80	46	89	81	68	75	80	55	76	72.5	73
17219	Mcm6	mRNA	10.48	10.33	13.22	16.09	5.05	4.94	7.06	6.91	6.47	11.57	7	12.53	4.17	4.16	5.4	6.56	2.03	1.96	2.8	2.72	2.54	4.58	2.771666667	5.0725	191	194	240	298	90	88	127	120	111	212	124.6666667	230.75
230579	Fam151a	mRNA	0	0	0	0	0	0	0.12	0	0.24	0	0.06	0	0	0	0	0	0	0	0.05	0	0.1	0	0.025	0	0	0	0	0	0	0	1.25	0	2.56	0	0.635	0
56643	Slc15a1	mRNA	0.11	0.05	0.11	0.11	0	0	0.11	0	0.06	0	0.028333333	0.095	0.04	0.02	0.04	0.04	0	0	0.04	0	0.02	0	0.01	0.035	2	1	2	2	0	0	2	0	1	0	0.5	1.75
20604	Sst	mRNA	1266.84	1259.19	1243.42	827.71	1133.62	1146.73	1159.47	1120.12	1275.46	1387.66	1203.843333	1149.29	503.9	506.61	508.16	337.63	455.62	454.22	460.07	441.26	500.77	549.29	476.8716667	464.075	3482	3611	3523	2366	3074	3132	3158	2908	3435	3945	3275.333333	3245.5
243912	Hspb6	mRNA	26.66	17.07	23.07	56.79	13.98	15.91	10.86	10.46	11.5	9.19	11.98333333	30.8975	10.61	6.87	9.43	23.16	5.62	6.3	4.31	4.12	4.51	3.64	4.75	12.5175	191	127	170	422	99	113	77	71	81	68	84.83333333	227.5
434935	Gm21943	mRNA
78757	Rictor	mRNA	19.6	19.74	19.24	21.5	18.44	18.39	18.4	20.69	21.29	18.85	19.34333333	20.02	7.8	7.94	7.86	8.77	7.41	7.28	7.3	8.15	8.36	7.46	7.66	8.0925	1091	1140	1100	1243	1014	1007	1014	1094	1170	1082	1063.5	1143.5
380850	Gm5141	mRNA	2.89	3.29	2.76	2.58	3.08	3.14	2.92	3.72	3.57	3.21	3.273333333	2.88	1.15	1.32	1.13	1.05	1.24	1.25	1.16	1.46	1.4	1.27	1.296666667	1.1625	55	65	54	51	57.89	59	55	67	67	63	61.48166667	56.25
67945	Rpl41	mRNA	2687.08	2448.5	2392.9	2503.51	2230.95	2230.62	2224.81	2215.46	2384.86	2125.02	2235.286667	2507.9975	1068.81	985.11	977.92	1021.19	896.66	883.55	882.79	872.76	936.33	841.16	885.5416667	1013.2575	4938	4711	4542	4793	4040	4092	4057	3839	4281	4048	4059.5	4746
15437	Hoxd8	mRNA
20598	Smpd2	mRNA	23.97	24.27	21.61	24.66	21.15	17.04	18.62	20.17	17.03	20.78	19.13166667	23.6275	9.53	9.76	8.83	10.06	8.5	6.75	7.39	7.95	6.68	8.22	7.581666667	9.545	215	235	204	228	187	153	170	172	148	189	169.8333333	220.5
99899	Ifi44	mRNA	0.66	0.98	0.52	2.01	0.56	1.15	0.63	1.19	1.21	1.68	1.07	1.0425	0.26	0.39	0.21	0.82	0.23	0.46	0.25	0.47	0.47	0.66	0.423333333	0.42	11	17	9	35	9	19	10	19	20	29	17.66666667	18
67926	Spert	mRNA
239789	Gmnc	mRNA	1.52	2.57	1.35	0.07	0.37	0.28	0.54	0.09	0.28	1.55	0.518333333	1.3775	0.6	1.04	0.55	0.03	0.15	0.11	0.21	0.03	0.11	0.62	0.205	0.555	39	69	36	1	9	6	13	2	7	40	12.83333333	36.25
18997	Pou4f2	mRNA	0.05	0	0	0.05	0	0.05	0	0	0	0	0.008333333	0.025	0.02	0	0	0.02	0	0.02	0	0	0	0	0.003333333	0.01	1	0	0	1	0	1	0	0	0	0	0.166666667	0.5
258961	Olfr631	mRNA
100043918	LOC100043918	mRNA
258601	Olfr984	mRNA
225266	Klhl14	mRNA	2.89	1.71	1.49	6.19	2.36	2.17	4.04	3.01	2.76	2.37	2.785	3.07	1.15	0.69	0.61	2.53	0.95	0.86	1.6	1.18	1.08	0.94	1.101666667	1.245	71	44	37	158	56	52	95	68	68	61	66.66666667	77.5
12571	Cdk6	mRNA	1.43	0.78	0.94	2.02	1.27	1.67	0.92	0.72	0.63	0.72	0.988333333	1.2925	0.57	0.31	0.39	0.83	0.51	0.66	0.37	0.28	0.25	0.28	0.391666667	0.525	99	56	67	145	87	114	63	47	43	51	67.5	91.75
114868	Psg25	mRNA
12514	Cd68	mRNA	49.05	35.27	30.54	53.17	24.67	23.45	19.95	33.02	24.48	18.41	23.99666667	42.0075	19.51	14.19	12.48	21.69	9.92	9.29	7.92	13.01	9.61	7.29	9.506666667	16.9675	328	245	210	369	163	155	132	209	161	127	157.8333333	288
100041687	Mup8	mRNA
319734	Cacna2d4	mRNA	0.73	0.42	0.94	1.07	1.06	1.04	0.77	1.08	0.83	0.37	0.858333333	0.79	0.29	0.17	0.38	0.43	0.43	0.41	0.3	0.43	0.33	0.15	0.341666667	0.3175	25	15	33	38	36	35	26	35	28	13	28.83333333	27.75
71868	Thegl	mRNA	0.21	0.3	0.71	0.3	0.11	0.32	0.11	0.22	0.85	0.3	0.318333333	0.38	0.08	0.12	0.29	0.12	0.04	0.13	0.04	0.09	0.33	0.12	0.125	0.1525	2	3	7	3	1	3	1	2	8	3	3	3.75
20278	Scnn1g	mRNA	0.06	0.11	0.13	0.19	0.07	0.12	0	0.18	0.26	0.12	0.125	0.1225	0.03	0.04	0.05	0.08	0.03	0.05	0	0.07	0.1	0.05	0.05	0.05	1	2	2	3	1	2	0	3	4	2	2	2
100040276	Gm11595	mRNA
74188	Prl8a8	mRNA
13081	Cyp24a1	mRNA	0.05	0.3	0.2	0.2	0.05	0	0.32	0.05	0.11	0.15	0.113333333	0.1875	0.02	0.12	0.08	0.08	0.02	0	0.13	0.02	0.04	0.06	0.045	0.075	1	6	4	4	1	0	6	1	2	3	2.166666667	3.75
102638837	Gm21964	mRNA
628308	Zfp970	mRNA	23.44	25.56	24.13	26.35	26.08	26.74	24.83	30.93	28.99	26.01	27.26333333	24.87	9.33	10.28	9.86	10.75	10.48	10.59	9.85	12.18	11.38	10.29	10.795	10.055	643.64	727.38	680.46	750.02	708.06	723.44	673.78	804.49	784.45	735.55	738.295	700.375
71745	Cul2	mRNA	54.74	57	48.6	44.65	37.5	41.21	50.98	50.89	50.74	58.28	48.26666667	51.2475	21.77	22.93	19.86	18.21	15.07	16.32	20.23	20.05	19.92	23.07	19.11	20.6925	1022	1102	959	875	706	758	935	895	950	1118	893.6666667	989.5
236149	Slc22a26	mRNA
107373	Fam111a	mRNA	3.88	2.76	2.41	4.11	2.34	1.66	1.56	1.48	1.92	2.14	1.85	3.29	1.54	1.11	0.99	1.68	0.94	0.66	0.62	0.58	0.75	0.85	0.733333333	1.33	72	53	46	79	43	31	29	26	35	41	34.16666667	62.5
20471	Six1	mRNA	0.85	1.12	0.71	0.7	0.18	0.25	0.68	0.45	0.49	1.06	0.518333333	0.845	0.34	0.45	0.29	0.29	0.07	0.1	0.27	0.18	0.19	0.42	0.205	0.3425	14	19	12	12	3	4	11	7	8	18	8.5	14.25
99982	Kdm1a	mRNA	55.99	55.63	54.71	55.97	49.35	47.7	58.54	53.19	56.06	56.12	53.49333333	55.575	22.27	22.38	22.36	22.83	19.83	18.9	23.23	20.95	22.01	22.21	21.18833333	22.46	969	999	977	1001	849	817	1000	871	958	995	915	986.5
14050	Eya3	mRNA	17.7	17.23	16.98	19.15	17.52	17.9	18.39	18.56	18.31	17.92	18.1	17.765	7.04	6.93	6.94	7.81	7.04	7.09	7.3	7.31	7.19	7.09	7.17	7.18	547	553	539	613	537	547	563	549	560	573	554.8333333	563
234396	Ankle1	mRNA	0.32	0.12	0.28	0.21	0.25	0.29	0.32	0.27	0.21	0.37	0.285	0.2325	0.13	0.05	0.11	0.08	0.1	0.11	0.13	0.11	0.08	0.15	0.113333333	0.0925	5	2	4	3	4	4	5	4	3	6	4.333333333	3.5
102637070	LOC102637070	mRNA
100861839	Gm21258	mRNA
22412	Wnt9b	mRNA	0.11	0.04	0.15	0.47	0	0.11	0.04	0.04	0	0.15	0.056666667	0.1925	0.04	0.01	0.06	0.19	0	0.05	0.02	0.02	0	0.06	0.025	0.075	3	1	4	13	0	3	1	1	0	4	1.5	5.25
70625	Med26	mRNA	10.16	10.58	9.74	11.57	9.66	9.52	9.66	9.79	10.1	10.15	9.813333333	10.5125	4.04	4.26	3.98	4.72	3.88	3.77	3.83	3.86	3.97	4.02	3.888333333	4.25	178	193	176	211	168	165	166	160	175	184	169.6666667	189.5
100036521	Umad1	mRNA	31.33	35.63	28.49	31.38	37.2	38.34	39.24	34.49	40.44	34.6	37.385	31.7075	12.46	14.34	11.64	12.8	14.95	15.19	15.57	13.59	15.88	13.69	14.81166667	12.81	386	456	361	401	453	466	478	403	491	440	455.1666667	401
193838	Eme2	mRNA	24.55	24.91	25.39	19.5	16.48	18.91	20.58	22.51	16.43	26.12	20.17166667	23.5875	9.76	10.02	10.38	7.96	6.62	7.49	8.17	8.87	6.45	10.34	7.99	9.53	205	216	218	169	136	156	170	178	135	225	166.6666667	202
17877	Myf5	mRNA	0	0	0	0.08	0	0.09	0	0	0.09	0	0.03	0.02	0	0	0	0.03	0	0.03	0	0	0.03	0	0.01	0.0075	0	0	0	1	0	1	0	0	1	0	0.333333333	0.25
53420	Syt5	mRNA	352.51	343.26	330.4	323.05	254.87	269.49	331.37	286.6	368.24	316.45	304.5033333	337.305	140.21	138.11	135.03	131.77	102.44	106.75	131.49	112.9	144.58	125.26	120.57	136.28	3518	3557	3388	3341	2514	2654	3267	2702	3619	3257	3002.166667	3451
74150	Slc35f5	mRNA	25.25	26.67	24.95	26.29	16.81	16.24	18.08	15.2	16.88	26.03	18.20666667	25.79	10.04	10.73	10.2	10.72	6.76	6.43	7.17	5.99	6.63	10.3	7.213333333	10.4225	387	422	393	412	253	245	273	219	254	409	275.5	403.5
100504234	Ccdc170	mRNA	0.08	0.18	0.58	0.56	0.08	0.06	0	0.09	0.17	0.57	0.161666667	0.35	0.03	0.07	0.24	0.23	0.03	0.03	0	0.03	0.07	0.23	0.065	0.1425	1	4	9	9	1	1	0	1	4	9	2.666666667	5.75
101113	Snx21	mRNA	40.17	42.78	36.05	44.48	43.93	44.3	36.76	39.07	36.57	33.54	39.02833333	40.87	15.98	17.21	14.73	18.15	17.66	17.55	14.59	15.39	14.36	13.28	15.47166667	16.5175	493.1	541.59	504.42	567.9	576.16	577.87	474.32	460.69	462.52	451.03	500.4316667	526.7525
104099	Itga9	mRNA	1.82	1.88	2.45	2.71	3.9	3.73	3.54	9.11	6.16	2.38	4.803333333	2.215	0.73	0.76	1	1.11	1.57	1.48	1.4	3.59	2.42	0.94	1.9	0.9	76	78	93	111	138	153	142	325	245	95	183	89.5
106572	Rab31	mRNA	46.95	45.8	54.65	75.93	65.84	59.66	57.94	60.41	47.6	41.25	55.45	55.8325	18.68	18.43	22.33	30.97	26.46	23.63	22.99	23.8	18.69	16.33	21.98333333	22.6025	950	961	1136	1593	1317	1190	1159	1158	949	860	1105.5	1160
233328	Lrrk1	mRNA	5.2	3.12	1.67	3.99	3.04	2.62	3.66	3.75	2.42	2.38	2.978333333	3.495	2.07	1.25	0.68	1.63	1.22	1.04	1.45	1.48	0.95	0.94	1.18	1.4075	201	134	70	157	112	103	133	145	92	98	113.8333333	140.5
213956	Fam83f	mRNA	0.17	0.39	0.17	0.56	0.18	0.59	0.12	0.18	0.65	0.06	0.296666667	0.3225	0.07	0.16	0.07	0.23	0.07	0.23	0.05	0.07	0.25	0.02	0.115	0.1325	3	7	3	10	3	10	2	3	11	1	5	5.75
269037	Ctif	mRNA	36.64	36.85	42.79	36.39	39.82	43.43	33.1	33.06	33.85	36.05	36.55166667	38.1675	14.57	14.83	17.49	14.84	16.01	17.2	13.13	13.02	13.29	14.27	14.48666667	15.4325	1337	1395	1604	1379	1438	1559	1198	1144	1220	1360	1319.833333	1428.75
75122	Zc2hc1b	mRNA
258413	Olfr881	mRNA
18417	Cldn11	mRNA	42.44	53.76	105.31	170.64	162.3	170.07	162.22	173.22	140.85	71.6	146.71	93.0375	16.88	21.63	43.04	69.61	65.23	67.37	64.37	68.24	55.3	28.34	58.14166667	37.79	445	585	1135	1856	1682	1760	1682	1720	1454	774	1512	1005.25
68036	Zfp706	mRNA	121.72	136.85	112.32	106.25	99.23	102.45	123.45	122.34	131.07	136.03	119.095	119.285	48.41	55.06	45.9	43.34	39.88	40.58	48.99	48.2	51.46	53.84	47.15833333	48.1775	3158.82	3682.1	2994.33	2858.64	2546.23	2620.48	3166.94	3008.47	3352.2	3637.13	3055.241667	3173.4725
140493	Kcnn3	mRNA	10.7	8.52	6.67	8.88	4.3	4.07	8.31	12.95	13.09	9.77	8.748333333	8.6925	4.26	3.43	2.73	3.62	1.73	1.61	3.3	5.1	5.14	3.87	3.458333333	3.51	486	401	311	418	193	182	373	557	586	457	391.3333333	404
13605	Ect2	mRNA	0.52	0.58	0.41	0.66	0.39	0.38	0.52	0.32	0.61	0.42	0.44	0.5425	0.21	0.23	0.17	0.27	0.16	0.15	0.21	0.13	0.24	0.16	0.175	0.22	12	14	10	16	9	9	12	7	14	10	10.16666667	13
54219	Cd320	mRNA	13.4	11.15	11.1	13.46	13.96	11.56	14.12	11.12	12.88	11.07	12.45166667	12.2775	5.33	4.49	4.54	5.49	5.61	4.58	5.6	4.38	5.06	4.38	4.935	4.9625	168	145	143	175	173	143	175	132	159	143	154.1666667	157.75
73284	Ddit4l	mRNA	8.25	11.34	12.44	7.7	67.82	43.04	15.52	20.65	15.77	11.97	29.12833333	9.9325	3.28	4.56	5.08	3.14	27.26	17.05	6.16	8.13	6.19	4.74	11.58833333	4.015	129	184	200	125	1049	664	240	306	243	193	449.1666667	159.5
257919	Olfr467	mRNA
12362	Casp1	mRNA	6.74	8.23	10.78	9.17	6.34	3.41	2.31	2.29	1.71	8.41	4.078333333	8.73	2.68	3.31	4.4	3.74	2.55	1.35	0.92	0.9	0.67	3.33	1.62	3.5325	56	71	92	79	52	28	19	18	14	72	33.83333333	74.5
384585	Scgb1b3	mRNA
56089	Ramp3	mRNA	8.27	9.87	10.37	10.19	22.9	26.48	17.43	10.06	18.46	13.01	18.05666667	9.675	3.29	3.97	4.24	4.16	9.2	10.49	6.92	3.96	7.25	5.15	7.161666667	3.915	54	68	70	70	149	174	113	63	120	89	118	65.5
12943	Pcdha10	mRNA	3.26	2.92	2.1	1.89	3.21	3.28	2.87	2.59	2.21	5.4	3.26	2.5425	1.3	1.17	0.86	0.77	1.29	1.3	1.14	1.02	0.87	2.14	1.293333333	1.025	100.99	93.73	66.71	60.81	98.38	100.07	87.92	76.13	67.35	172.34	100.365	80.56
94062	Mrpl3	mRNA	64.78	69.83	72.49	78.36	72.17	69.57	81	80.6	79.96	69.27	75.42833333	71.365	25.77	28.1	29.62	31.96	29.01	27.56	32.14	31.75	31.39	27.42	29.87833333	28.8625	545	610	627	684	600	578	674	642	662	601	626.1666667	616.5
67815	Sec14l2	mRNA	48.14	44.54	46.78	37.9	39.34	42.93	39.61	35.88	35.13	44.77	39.61	44.34	19.15	17.92	19.12	15.46	15.81	17	15.72	14.13	13.79	17.72	15.695	17.9125	697	669	696	569	563	613	567	492	501	668	567.3333333	657.75
69664	Krtap1-5	mRNA
230766	Fam167b	mRNA	0.62	0.4	0.2	0.6	1.25	1.04	0.83	1.53	0.21	0.6	0.91	0.455	0.25	0.16	0.08	0.24	0.5	0.41	0.33	0.6	0.08	0.24	0.36	0.1825	3	2	1	3	6	5	4	7	1	3	4.333333333	2.25
258500	Olfr944	mRNA
619441	Tnfsfm13	mRNA	3.38	3.41	2.47	3.57	5.35	3.87	2.98	3.01	2.78	3.64	3.605	3.2075	1.35	1.37	1.01	1.45	2.15	1.53	1.18	1.18	1.09	1.44	1.428333333	1.295	42.89	44.81	32.14	46.87	66.96	48.37	37.4	36.07	34.75	47.57	45.18666667	41.6775
56294	Ptpn9	mRNA	29.67	27.84	26.58	33.12	27.88	26.56	30.78	31.89	32.15	31.04	30.05	29.3025	11.8	11.2	10.86	13.51	11.2	10.52	12.21	12.56	12.62	12.29	11.9	11.8425	705	686	649	816	655	622	723	718	753	760	705.1666667	714
320910	Itgb8	mRNA	11.55	11.78	7.17	13.94	10.1	13.13	11.79	18.67	14.33	9.37	12.89833333	11.11	4.59	4.74	2.93	5.68	4.06	5.2	4.68	7.35	5.63	3.71	5.105	4.485	207	219	132	259	179	232	209	317	253	173	227.1666667	204.25
140500	Acap3	mRNA	82.16	73.64	112.43	73.62	110.54	118.89	83.25	78.22	83.43	82.7	92.83833333	85.4625	32.68	29.63	45.95	30.03	44.43	47.09	33.03	30.82	32.76	32.74	36.81166667	34.5725	2021	1848	2813	1857	2652	2859	2005	1793	2017	2070	2232.666667	2134.75
15931	Ids	mRNA	486.29	419.64	388.08	317.73	315.81	320.91	399.85	360	383.23	438.91	369.785	402.935	193.43	168.83	158.6	129.6	126.93	127.11	158.66	141.82	150.46	173.74	146.4533333	162.615	13905	12448	11402	9427	8944	9042	11311	9747	10800	12924	10461.33333	11795.5
622222	Vmn1r175	mRNA
72141	Adpgk	mRNA	21.39	19.55	23.45	24.65	15.56	13.5	14.48	17.02	16.53	22.1	16.53166667	22.26	8.51	7.87	9.59	10.05	6.26	5.35	5.74	6.7	6.49	8.75	6.548333333	9.005	304	288	342	363	219	189	203	229	231	323	232.3333333	324.25
230734	Yrdc	mRNA	21.98	23.99	26.95	27.16	24.96	26.4	25.77	23.34	24.95	26.53	25.325	25.02	8.74	9.65	11.02	11.08	10.03	10.46	10.23	9.19	9.8	10.5	10.035	10.1225	188	213	237	241	211	223	218	189	210	234	214.1666667	219.75
17883	Myh3	mRNA	0.99	0.79	1.29	0.41	1.17	1.69	0.85	0.15	1.03	0.9	0.965	0.87	0.39	0.32	0.53	0.17	0.47	0.67	0.34	0.06	0.4	0.36	0.383333333	0.3525	35	29	47	15	41	59	30	5	36	33	34	31.5
14793	Cdca3	mRNA	1.21	0.59	1.52	2.08	1.11	0.82	0.54	0.65	0.87	2.07	1.01	1.35	0.48	0.24	0.62	0.85	0.45	0.32	0.21	0.26	0.34	0.82	0.4	0.5475	12	5	16	22	11	8	5	5	10	19	9.666666667	13.75
17922	Myo7b	mRNA	0.03	0	0.07	0.02	0.05	0	0	0	0.03	0	0.013333333	0.03	0.01	0	0.03	0.01	0.02	0	0	0	0.01	0	0.005	0.0125	1	0	3	1	2	0	0	0	1	0	0.5	1.25
18507	Pax5	mRNA	0.02	0.08	0	0.06	0.16	0.02	0.04	0	0.04	0.04	0.05	0.04	0.01	0.03	0	0.02	0.06	0.01	0.02	0	0.02	0.02	0.021666667	0.015	1	4	0	3	1	1	2	0	2	2	1.333333333	2
30925	Slamf6	mRNA	0.86	0.24	0.26	0.39	0.27	0.31	0.31	0.03	0.2	0.38	0.25	0.4375	0.34	0.1	0.11	0.16	0.11	0.12	0.12	0.01	0.08	0.15	0.098333333	0.1775	15	4	7	7	3	4	6	1	7	8	4.833333333	8.25
242711	Cela3a	mRNA
22642	Zbtb17	mRNA	21.52	20.92	22.16	24.08	32.26	34.56	27.32	27.11	28.8	21.97	28.67	22.17	8.56	8.42	9.06	9.82	12.96	13.69	10.84	10.68	11.31	8.7	11.36333333	8.965	390	397	414	451	560	615	492	468	505	420	510	413
269952	Gdpgp1	mRNA	6.98	6.44	7.22	6.45	5.23	6.23	6.37	6.49	7.67	7.95	6.656666667	6.7725	2.77	2.59	2.95	2.63	2.1	2.47	2.53	2.56	3.01	3.15	2.636666667	2.735	143	137	152	137	106	126	129	126	155.01	168	135.0016667	142.25
100041566	Gm3409	mRNA
238406	Adam6a	mRNA
100039053	Gm2023	mRNA	2.58	2.45	2.96	2.71	1.51	1.87	2.94	1.27	0	0.45	1.34	2.675	1.02	0.98	1.21	1.1	0.61	0.74	1.17	0.5	0	0.18	0.533333333	1.0775	11	10.87	13	12	6.37	7.9	12.44	5.11	0	2	5.636666667	11.7175
100033459	Ifi208	mRNA	0.12	0	0	0.11	0.12	0.06	0.06	0.06	0	0	0.05	0.0575	0.05	0	0	0.05	0.05	0.02	0.02	0.02	0	0	0.018333333	0.025	2	0	0	2	2	1	1	1	0	0	0.833333333	1
13505	Dsc1	mRNA	0.17	0.23	0.16	0.03	0	0	0.1	0.25	0.14	0.27	0.126666667	0.1475	0.07	0.09	0.07	0.01	0	0	0.04	0.1	0.05	0.11	0.05	0.06	5	7	5	1	0	0	3	7	4	8	3.666666667	4.5
67939	Prorsd1	mRNA	3.06	3.08	4.16	4.51	2.94	2.84	3.15	4.32	3.94	3.24	3.405	3.7025	1.22	1.24	1.7	1.84	1.18	1.13	1.25	1.7	1.55	1.28	1.348333333	1.5	36	37	50	55	34	33	36	49	45	39	39.33333333	44.5
269053	Gpr152	mRNA	0.13	0	0.04	0.08	0.04	0	0	0.09	0	0.04	0.028333333	0.0625	0.05	0	0.02	0.03	0.02	0	0	0.04	0	0.02	0.013333333	0.025	3	0	1	2	1	0	0	2	0	1	0.666666667	1.5
19015	Ppard	mRNA	16.61	15.5	20.65	22.42	24.44	26.46	17.72	19	18.54	16.01	20.36166667	18.795	6.61	6.24	8.44	9.15	9.82	10.48	7.03	7.49	7.28	6.34	8.073333333	7.61	310	300	396	434	451	487	327	336	341	308	375	360
18072	Nhlh2	mRNA	0.22	1	1.08	0.93	0.08	0.45	0.9	0.72	0.38	0.75	0.546666667	0.8075	0.09	0.4	0.44	0.38	0.03	0.18	0.36	0.29	0.15	0.3	0.218333333	0.3275	3	17	19	17	1	6	15	10	6	15	8.833333333	14
54353	Skap2	mRNA	21.72	21.14	17.38	21.26	11.27	13.51	16.17	18.98	15.01	19.46	15.73333333	20.375	8.64	8.5	7.1	8.67	4.53	5.35	6.41	7.48	5.89	7.7	6.226666667	8.2275	197	199	162	200	101	121	145	163	134	182	141	189.5
13124	Cyp8b1	mRNA	0	0	0.18	0.09	0.37	0.28	0	0	0.28	0.09	0.17	0.0675	0	0	0.07	0.04	0.15	0.11	0	0	0.11	0.04	0.068333333	0.0275	0	0	2	1	4	3	0	0	3	1	1.833333333	0.75
60363	Cldn15	mRNA	0.19	0.47	0.09	0.56	0.1	0.29	0.2	0.41	0.2	0.37	0.261666667	0.3275	0.08	0.19	0.04	0.23	0.04	0.12	0.08	0.16	0.08	0.15	0.105	0.135	2	5	1	6	1	3	2	4	2	4	2.666666667	3.5
242667	Dlgap3	mRNA	230.95	187.58	215.47	166.71	384.75	401.2	265.92	326.1	272.73	232.99	313.9483333	200.1775	91.86	75.47	88.06	68	154.64	158.92	105.51	128.46	107.08	92.22	124.4716667	80.8475	5368	4505	5120	4010	8543	8938	6101	7164	6209	5564	7086.5	4750.75
69917	Nabp2	mRNA	96.04	95.05	106.3	94.12	95.75	100.57	91.59	99.68	97.34	93.72	96.44166667	97.8775	38.2	38.24	43.44	38.39	38.48	39.84	36.34	39.27	38.22	37.1	38.20833333	39.5675	541	557	622	550	532	560	510	525	538	545	535	567.5
329679	Fnip2	mRNA	9.37	9.64	9.66	11.08	8.53	7.48	9.48	8.77	10.39	9.06	8.951666667	9.9375	3.73	3.88	3.95	4.52	3.43	2.96	3.76	3.45	4.08	3.59	3.545	4.02	393	421	417.96	485.36	356	311	394.97	349	430.98	394	372.6583333	429.33
653016	Mymx	mRNA	0	0	0.24	0.24	0	0	0	0	0	0	0	0.12	0	0	0.1	0.1	0	0	0	0	0	0	0	0.05	0	0	1	1	0	0	0	0	0	0	0	0.5
12567	Cdk4	mRNA	80.36	81.84	73.29	106.77	75.85	63.75	82.77	87.14	81.55	82.48	78.92333333	85.565	31.97	32.93	29.95	43.55	30.49	25.25	32.84	34.33	32.02	32.65	31.26333333	34.6	564	598	528	782	532	450	580	576	562	597	549.5	618
545140	Olfr288	mRNA	0.33	0.29	0.4	0.75	0.83	0.11	0.12	0.63	0.63	0.21	0.421666667	0.4425	0.13	0.11	0.17	0.31	0.33	0.04	0.05	0.25	0.25	0.08	0.166666667	0.18	3.94	3.5	4.89	9.17	9.61	1.28	1.34	6.98	7.25	2.52	4.83	5.375
68888	Gkn3	mRNA	1.02	0.98	0.49	1.96	9.28	13.36	15.43	6.73	5.71	5.92	9.405	1.1125	0.41	0.39	0.2	0.8	3.73	5.29	6.12	2.65	2.24	2.34	3.728333333	0.45	4	4	2	8	36	52	60	25	22	24	36.5	4.5
19225	Ptgs2	mRNA	11.48	9.68	14.82	11.77	6.64	8.94	8.26	10.15	8.32	15.74	9.675	11.9375	4.57	3.89	6.06	4.8	2.67	3.54	3.28	4	3.27	6.23	3.831666667	4.83	301	263	399	320	172	231	214	252	215	425	251.5	320.75
77080	9230110F15Rik	mRNA
435772	Cnbd1	mRNA
237858	Trarg1	mRNA	0.69	0.67	0.57	0.72	1.35	1.08	0.43	0.34	0.27	0.52	0.665	0.6625	0.28	0.27	0.23	0.29	0.54	0.43	0.17	0.13	0.11	0.2	0.263333333	0.2675	13	13	11	14	25	20	8	6	5	10	12.33333333	12.75
14705	Bscl2	mRNA	123.99	131.85	119.7	122.76	134.48	141.27	128.89	125.13	128.5	142.55	133.47	124.575	49.32	53.05	48.92	50.07	54.05	55.96	51.14	49.29	50.45	56.43	52.88666667	50.34	1208.15	1341.41	1207.26	1255.32	1273.22	1372.5	1251.46	1157.54	1250.39	1452.23	1292.89	1253.035
237898	Usp32	mRNA	65.03	67.12	53.85	54.68	69.73	73.99	71.72	66.7	70.45	67.82	70.06833333	60.17	25.86	27	22.01	22.3	28.02	29.31	28.46	26.28	27.66	26.84	27.76166667	24.2925	2684	2873	2284	2337	2848	3011	2927	2605	2863	2882	2856	2544.5
16493	Kcna5	mRNA	7.43	4.66	6.72	20.32	2.33	2.28	16.42	21.75	23.37	5.03	11.86333333	9.7825	2.95	1.88	2.75	8.29	0.94	0.9	6.52	8.57	9.18	1.99	4.683333333	3.9675	129	84	120	366	40	39	282	358	400	90	201.5	174.75
17752	Mt4	mRNA
100504642	Gm21996	mRNA
228602	4930402H24Rik	mRNA	50.47	49.49	40.66	48.03	56.08	56.02	61.79	63.93	56.14	54.45	58.06833333	47.1625	20.08	19.91	16.62	19.59	22.54	22.19	24.52	25.18	22.04	21.56	23.005	19.05	1949	1973	1603	1924	2128	2149	2368	2345	2167	2175	2222	1862.25
76938	Rbm17	mRNA	71.4	76.88	71.87	76.14	71.29	66.66	69.79	72.41	67.37	71.88	69.9	74.0725	28.4	30.93	29.37	31.06	28.65	26.4	27.69	28.53	26.45	28.45	27.695	29.94	602	673	623	666	594	555	582	578	559	625	582.1666667	641
239611	Muc19	mRNA	0.39	0.11	0.11	0.18	0.26	0.37	0.2	0.16	0.24	0.07	0.216666667	0.1975	0.15	0.04	0.04	0.07	0.1	0.15	0.08	0.06	0.1	0.03	0.086666667	0.075	21	6	6	10	14	20	11	8	13	4	11.66666667	10.75
18314	Olfr17	mRNA
14659	Glrp1	mRNA	0.09	0.18	0.09	0.18	0.28	0.09	0.37	0.19	0	0.18	0.185	0.135	0.04	0.07	0.04	0.07	0.11	0.04	0.15	0.08	0	0.07	0.075	0.055	1	2	1	2	3	1	4	2	0	2	2	1.5
108168208	Gm45521	mRNA	0	0.1	0	0	0	0	0	0	0	0.1	0.016666667	0.025	0	0.04	0	0	0	0	0	0	0	0.04	0.006666667	0.01	0	1	0	0	0	0	0	0	0	1	0.166666667	0.25
353310	Zfp703	mRNA	30.3	23.53	31.77	50.98	32.25	35.73	41.85	24.95	29.93	23.92	31.43833333	34.145	12.05	9.47	12.98	20.79	12.96	14.15	16.6	9.83	11.75	9.47	12.46	13.8225	557	449	600	973	586	648	762	435	542	453	571	644.75
93686	Rbfox2	mRNA	131.7	127.18	110.97	110.88	119.61	116.09	115.98	118.24	113.63	117.28	116.805	120.1825	52.38	51.17	45.35	45.23	48.08	45.98	46.02	46.58	44.61	46.42	46.28166667	48.5325	4949	4909	4254	4359	4283	4189	4288	4151	4232	4522	4277.5	4617.75
66557	Bpifb2	mRNA	0	0	0	0.2	0	0	0	0	0	0	0	0.05	0	0	0	0.08	0	0	0	0	0	0	0	0.02	0	0	0	2	0	0	0	0	0	0	0	0.5
68188	Sympk	mRNA	97.28	85.28	93.85	97.65	100.43	104.5	92.45	100.79	92.22	89.62	96.66833333	93.515	38.7	34.31	38.36	39.83	40.37	41.39	36.68	39.71	36.21	35.47	38.305	37.8	2378	2156	2354	2472	2434	2519	2236	2328	2216	2253	2331	2340
78806	Stpg1	mRNA	14.93	9.7	7.6	2.93	0.7	0.39	3.34	4.31	1.76	11.28	3.63	8.79	5.94	3.9	3.11	1.19	0.28	0.15	1.32	1.7	0.69	4.46	1.433333333	3.535	175	119	90	37	8	5	39	47	20	134	42.16666667	105.25
72242	Psg21	mRNA
20448	St6galnac4	mRNA	13.67	16	14.54	19.76	16.66	18.73	16.54	14.39	16.52	17.28	16.68666667	15.9925	5.44	6.44	5.94	8.06	6.7	7.42	6.56	5.67	6.49	6.84	6.613333333	6.47	306	375	335	461	379	421	377	316	367	405	377.5	369.25
21822	Tgtp1	mRNA	1.25	2.65	0.95	2.36	2.38	1.04	1.09	0.62	2.91	1.97	1.668333333	1.8025	0.5	1.07	0.39	0.96	0.96	0.41	0.43	0.24	1.14	0.78	0.66	0.73	20.24	44.48	15.71	39.63	38.02	16.52	17.49	9.51	46.33	32.82	26.78166667	30.015
20392	Sgce	mRNA	34.24	42.11	31.54	38.97	43.48	43.11	42.52	50.88	48.08	34.8	43.81166667	36.715	13.62	16.94	12.89	15.9	17.47	17.07	16.87	20.04	18.88	13.78	17.35166667	14.8375	324	414	308	384	406	404	397	456	448	340	408.5	357.5
16528	Kcnk4	mRNA	13.81	11.41	14.87	6.42	31.86	34.95	12.56	4.76	7.47	12.48	17.34666667	11.6275	5.49	4.59	6.08	2.62	12.81	13.84	4.98	1.88	2.93	4.94	6.896666667	4.695	198.59	155.83	210.53	86.5	449.66	486.78	176.66	67	104.55	183.56	244.7016667	162.8625
97820	4833439L19Rik	mRNA	120.35	131.87	129.32	132.02	137.76	127.86	141.96	142.18	138.22	141.37	138.225	128.39	47.87	53.06	52.85	53.85	55.37	50.65	56.33	56.01	54.27	55.96	54.765	51.9075	1679	1898	1847	1923	1891	1734	1950	1874	1871	2021	1890.166667	1836.75
235661	Dync1li1	mRNA	93.13	95.43	89.01	84.44	70.12	73.22	88.93	88.46	92.82	97.65	85.2	90.5025	37.04	38.39	36.38	34.45	28.18	29	35.29	34.85	36.44	38.66	33.73666667	36.565	1075	1143	1056	1011	800	834	1015	967	1055	1162	972.1666667	1071.25
109212	Pimreg	mRNA	0.5	0.48	0.49	0.57	0	0.45	0.17	0.26	0.25	0.73	0.31	0.51	0.2	0.19	0.2	0.23	0	0.18	0.07	0.1	0.1	0.29	0.123333333	0.205	4	4	4	4	0	3	1	2	2	6	2.333333333	4
66590	Farsa	mRNA	37.22	39.58	40.94	38.2	36.1	38.23	34.75	33.23	35.46	35.71	35.58	38.985	14.81	15.93	16.73	15.58	14.51	15.14	13.79	13.09	13.92	14.13	14.09666667	15.7625	379	419	429	404	361	385	351	321	355	377	358.3333333	407.75
213819	Casd1	mRNA	55.96	57.64	54.1	64.29	48.34	47.61	61.8	68.32	69.53	59.11	59.11833333	57.9975	22.26	23.19	22.11	26.22	19.43	18.86	24.52	26.91	27.3	23.4	23.40333333	23.445	1232	1314	1227	1472	1054	1033	1344	1425	1510	1344	1285	1311.25
18845	Plxna2	mRNA	51.38	43.31	40.4	40.02	34.13	40.8	45.24	45.98	49.62	39.39	42.52666667	43.7775	20.44	17.43	16.51	16.32	13.72	16.16	17.95	18.11	19.48	15.59	16.835	17.675	3400	2969	2745	2744	2233	2659	2958	2883	3236	2683	2775.333333	2964.5
667063	Gm8439	mRNA
235567	Dnajc13	mRNA	28.98	23.6	23.63	23.77	21.12	21.17	24.77	23.89	28.35	25.44	24.12333333	24.995	11.53	9.5	9.66	9.69	8.49	8.38	9.83	9.41	11.13	10.07	9.551666667	10.095	1359	1150	1140	1151	982	972	1155	1062	1323	1236	1121.666667	1200
74191	P2ry13	mRNA	12.71	12.06	8.14	12.53	17.2	17.37	14.96	18.46	14.66	14.55	16.2	11.36	5.06	4.85	3.33	5.11	6.91	6.88	5.93	7.27	5.76	5.76	6.418333333	4.5875	184	181	121	188	246	248	214	253	209	217	231.1666667	168.5
223664	Lrrc14	mRNA	25.63	27.02	23.99	23.56	21.94	25.19	26.25	23.52	24.28	22.51	23.94833333	25.05	10.19	10.87	9.8	9.61	8.82	9.98	10.42	9.26	9.53	8.91	9.486666667	10.1175	332	354	311	307	275	318	339	288	306	299	304.1666667	326
102633100	Gm7682	mRNA
100039953	Gfy	mRNA	0.29	0.37	1.11	5.96	0.96	0.58	0.19	0.2	0.68	0.74	0.558333333	1.9325	0.11	0.15	0.45	2.43	0.39	0.23	0.08	0.08	0.27	0.29	0.223333333	0.785	3	4	12	65	10	6	2	2	7	8	5.833333333	21
338368	Pheta2	mRNA	1.23	1.16	0.86	1.09	0.26	0.77	0.7	0.47	1.16	0.43	0.631666667	1.085	0.49	0.47	0.35	0.44	0.1	0.31	0.28	0.18	0.45	0.17	0.248333333	0.4375	19	19	14	17	4	12	11	7	18	7	9.833333333	17.25
67880	Dcxr	mRNA	16.04	12.99	23.35	22.36	15.77	14.58	13.17	12.8	12.42	11.06	13.3	18.685	6.38	5.23	9.54	9.12	6.34	5.77	5.22	5.04	4.88	4.38	5.271666667	7.5675	76	63	112	108	73	67	61	57	57	53	61.33333333	89.75
102634429	Gm6569	mRNA	3.36	0.69	2.32	1.84	1.21	1.69	2.17	1.01	2.93	2.08	1.848333333	2.0525	1.33	0.28	0.95	0.75	0.49	0.67	0.86	0.4	1.15	0.82	0.731666667	0.8275	13	3	10	8	5	7	9	4	11	9	7.5	8.5
245631	Mum1l1	mRNA	2.78	3.84	2.35	3.58	1.28	1.24	2.48	4.08	4.05	2.7	2.638333333	3.1375	1.1	1.54	0.96	1.46	0.51	0.49	0.98	1.61	1.59	1.07	1.041666667	1.265	69	99	62	92	32	30	60	98	99	71	65	80.5
209601	Erich3	mRNA	7.16	5.02	5.33	4.17	2.68	3.4	7.15	8.77	11.93	6.51	6.74	5.42	2.85	2.02	2.18	1.7	1.08	1.35	2.84	3.45	4.69	2.58	2.665	2.1875	81	59	62	49	30	38	80	94	133	76	75.16666667	62.75
15247	Mfsd14a	mRNA	57.71	62.8	56.2	55.03	52.7	52.62	58.92	61.83	63.57	59.63	58.21166667	57.935	22.95	25.27	22.97	22.45	21.18	20.84	23.38	24.36	24.96	23.6	23.05333333	23.41	929	1047	929	917	843	835	936	942	1007	987	925	955.5
26458	Slc27a2	mRNA	9.09	7.29	7.8	6.04	5.41	5.5	6.26	7.1	7.06	8.37	6.616666667	7.555	3.62	2.93	3.19	2.46	2.17	2.18	2.48	2.8	2.77	3.31	2.618333333	3.05	119	99	105	82	70	71	81	88	91	113	85.66666667	101.25
18663	Pgk2	mRNA
258606	Olfr229	mRNA	0	0	0	0.2	0	0	0	0	0	0	0	0.05	0	0	0	0.08	0	0	0	0	0	0	0	0.02	0	0	0	1	0	0	0	0	0	0	0	0.25
56175	Bace2	mRNA	2.42	3.22	2.02	3.18	2.55	2.88	1.9	1.69	2.28	3.09	2.398333333	2.71	0.96	1.3	0.83	1.3	1.02	1.14	0.75	0.67	0.9	1.22	0.95	1.0975	52	72	44	72	55	62	41	35	49	63	50.83333333	60
100043061	Gm4201	mRNA
230126	Shb	mRNA	7.03	6.35	9.43	14.78	9.1	9.12	11.15	15.65	13.96	7.56	11.09	9.3975	2.8	2.56	3.86	6.03	3.66	3.61	4.42	6.16	5.48	2.99	4.386666667	3.8125	111	104	153	242	142	142	174	234	217	123	172	152.5
70432	Rufy2	mRNA	66.3	63.23	69.32	67.58	59.71	59.06	57.65	53.91	60.75	66.94	59.67	66.6075	26.37	25.44	28.33	27.57	24	23.39	22.88	21.24	23.85	26.5	23.64333333	26.9275	1910.25	1874.44	1910.16	2023.46	1841.75	1702.75	1638.15	1615.44	1671.74	1865.56	1722.565	1929.5775
26385	Grk6	mRNA	60.49	58.71	76.1	62.4	65.42	63.59	67.46	64.28	64.03	69.09	65.645	64.425	24.06	23.62	31.1	25.45	26.29	25.19	26.77	25.32	25.14	27.35	26.01	26.0575	1027	1001	1255	1045	1014	1000	1061	969	1045	1183	1045.333333	1082
244654	Mtss1l	mRNA	122.22	126.08	108.67	108.44	122.91	123.41	114.2	114.89	106.62	132.74	119.1283333	116.3525	48.61	50.73	44.41	44.23	49.4	48.88	45.31	45.26	41.86	52.54	47.20833333	46.995	3535	3780	3223	3234	3503	3496	3251	3138	3032	3954	3395.666667	3443
69482	Nup35	mRNA	15.72	13.07	12.02	13.01	11.52	10.97	13.91	17.27	12.92	15.56	13.69166667	13.455	6.25	5.26	4.91	5.31	4.63	4.35	5.52	6.8	5.07	6.16	5.421666667	5.4325	247	213	194	212	179	170	216	257	200	252	212.3333333	216.5
68545	Ecscr	mRNA	10.96	5.56	5.42	9.84	6.14	8.54	5.24	8.29	5.2	5.88	6.548333333	7.945	4.36	2.24	2.22	4.02	2.47	3.38	2.08	3.27	2.04	2.33	2.595	3.21	74	39	37	69	41	57	35	53	34	41	43.5	54.75
66492	Zmat2	mRNA	224.01	228.92	234.37	175.7	227.49	226.68	210.08	196.67	211.71	228.98	216.935	215.75	89.1	92.1	95.78	71.67	91.43	89.79	83.36	77.48	83.12	90.64	85.97	87.1625	2873	3046	3089	2337	2884	2868	2664	2389	2674	3027	2751	2836.25
108168545	Gm20855	mRNA
108168952	108168952	mRNA	0.77	0.51	0.68	0.79	0.73	1.19	0.57	0.62	0.81	0.5	0.736666667	0.6875	0.31	0.21	0.28	0.32	0.29	0.47	0.23	0.24	0.32	0.2	0.291666667	0.28	14.5	9.99	13.23	15.5	13.56	22.16	10.56	11	15.03	9.71	13.67	13.305
108167344	Gm45951	mRNA	6.88	8.75	10.13	7.71	10.18	7.33	8.24	9.52	7.14	8.16	8.428333333	8.3675	2.74	3.52	4.14	3.15	4.09	2.9	3.27	3.75	2.8	3.23	3.34	3.3875	117	151	183	139	184	132	149	153	127	139	147.3333333	147.5
28240	Trpm2	mRNA	25.05	20.58	18.17	19.01	18.17	21.46	20.29	21.06	20.02	22.33	20.555	20.7025	9.96	8.28	7.43	7.75	7.3	8.5	8.05	8.3	7.86	8.84	8.141666667	8.355	724	625	536	533	535	612	583	596	628	669	603.8333333	604.5
171187	Vmn1r33	mRNA
66979	Pole4	mRNA	36.4	41.81	45.45	44.91	44.47	41.36	41.34	44.42	39.2	43.43	42.37	42.1425	14.48	16.82	18.57	18.32	17.87	16.38	16.4	17.5	15.39	17.19	16.78833333	17.0475	320	375	403	397	382	360	364	364	343	397	368.3333333	373.75
74202	Fblim1	mRNA	1.25	1.54	1.11	2.47	0.98	1.56	1.07	2.71	2.02	0.55	1.481666667	1.5925	0.5	0.62	0.45	1.01	0.39	0.62	0.43	1.07	0.79	0.22	0.586666667	0.645	22	28	20	46	17	28	19	45	35	10	25.66666667	29
71066	Hsfy2	mRNA
12268	C4b	mRNA	29.77	21.38	27.94	49.83	5.34	7.26	8.21	12.08	8.86	10.84	8.765	32.23	11.84	8.6	11.42	20.33	2.15	2.88	3.26	4.76	3.48	4.29	3.47	13.0475	949.4	706.59	915.56	1648.28	168.49	228.25	258.76	365.06	278.37	356.27	275.8666667	1054.9575
215061	Trim50	mRNA	0.09	0	0.25	0	0	0	0.19	0	0	0	0.031666667	0.085	0.04	0	0.1	0	0	0	0.08	0	0	0	0.013333333	0.035	1	0	2	0	0	0	2	0	0	0	0.333333333	0.75
66298	Defa21	mRNA
67226	Tmem19	mRNA	42.44	39.02	38.94	38.27	32.43	28.58	33.71	32.64	29.44	35.59	32.065	39.6675	16.88	15.7	15.91	15.61	13.03	11.32	13.37	12.86	11.56	14.09	12.705	16.025	747	704	708	701	564	499	586	546	510	641	557.6666667	715
14857	Gsta1	mRNA	0	0.22	0.22	0.67	0	0	0	0	0	0	0	0.2775	0	0.09	0.09	0.27	0	0	0	0	0	0	0	0.1125	0	1	1	3	0	0	0	0	0	0	0	1.25
67457	Frmd8	mRNA	12.89	10.66	10.59	20.24	16.5	18.74	17.63	18.6	15.64	9.8	16.15166667	13.595	5.13	4.29	4.33	8.25	6.63	7.42	7	7.33	6.14	3.88	6.4	5.5	228	190	194	367	279	319	307	309	274	177	277.5	244.75
210757	Themis	mRNA	0	0.04	0.07	0	0	0.16	0.04	0.08	0	0.04	0.053333333	0.0275	0	0.01	0.03	0	0	0.06	0.01	0.03	0	0.01	0.018333333	0.01	0	1	2	0	0	3	1	1	0	1	1	0.75
103537	Mbtd1	mRNA	15.79	16.94	15	17.6	17.1	16.87	15.08	19.89	18.59	15.29	17.13666667	16.3325	6.28	6.82	6.13	7.18	6.87	6.68	5.98	7.84	7.3	6.05	6.786666667	6.6025	495	553	491	565	538	519	473	594	586	501	535.1666667	526
26992	Brd7	mRNA	55.31	54.57	51.86	52.71	53.77	49.16	51.6	54.93	53.05	53.29	52.63333333	53.6125	22	21.96	21.19	21.5	21.61	19.47	20.48	21.64	20.83	21.09	20.85333333	21.6625	817	819	776	812	791	738	751	755	783	806	770.6666667	806
632687	10-Mar	mRNA	1.16	0.7	1.34	1.51	1.96	2.15	1.79	1.22	1.38	0.61	1.518333333	1.1775	0.46	0.28	0.55	0.62	0.79	0.85	0.71	0.48	0.54	0.24	0.601666667	0.4775	15	11	19	20	28	31	23	15	20	11	21.33333333	16.25
75647	Ssmem1	mRNA	0.21	0.2	0.4	0.44	0.14	0.43	0	0.68	0.43	0.21	0.315	0.3125	0.08	0.08	0.16	0.18	0.06	0.17	0	0.27	0.17	0.08	0.125	0.125	1	1	3	3	1	2	0	3	3	1	1.666666667	2
14630	Gclm	mRNA	36.58	36.65	38.75	41.78	33.72	31.96	31.37	33.3	35.5	33.16	33.16833333	38.44	14.55	14.75	15.84	17.04	13.55	12.66	12.45	13.12	13.94	13.13	13.14166667	15.545	428	445	466	507	390	369	363	369	409	400	383.3333333	461.5
22353	Vip	mRNA	69.29	53.86	70.75	35.56	102.97	92.3	75.73	36.18	44.29	75.06	71.08833333	57.365	27.56	21.67	28.91	14.51	41.38	36.56	30.05	14.25	17.39	29.71	28.22333333	23.1625	584	471	614	311	857	769	631	289	367	653	594.3333333	495
21354	Tap1	mRNA	5.44	4.47	4.34	6.74	2.91	2.68	2.73	2.66	2.98	2.56	2.753333333	5.2475	2.16	1.8	1.77	2.75	1.17	1.06	1.08	1.05	1.17	1.01	1.09	2.12	92	79	76	119	49	45	46	43	50	45	46.33333333	91.5
67212	Mrpl55	mRNA	61.79	75.67	64.69	62.78	59.84	64.13	66.58	65.44	67.91	69.13	65.505	66.2325	24.58	30.44	26.44	25.61	24.05	25.4	26.42	25.78	26.66	27.36	25.945	26.7675	303	386	326	319	290	311	323	303	326	350	317.1666667	333.5
66237	Atp6v1g2	mRNA	1019.19	1088.31	1146.49	890.14	1005.9	1017.03	1002.33	762.87	890.64	1114.21	965.4966667	1036.0325	405.39	437.86	468.54	363.09	404.29	402.85	397.72	300.53	349.68	441.05	382.6866667	418.72	8331	9066	9424	7400	7841	8016	7946	5829	7133	9295	7676.666667	8555.25
268949	Mucl3	mRNA	0.27	0	0	0	0.09	0	0	0	0.14	0.09	0.053333333	0.0675	0.11	0	0	0	0.04	0	0	0	0.05	0.03	0.02	0.0275	4	0	0	0	1	0	0	0	2	1	0.666666667	1
69823	Fyttd1	mRNA	49.37	55.37	52.11	52.19	44.05	47.02	52.08	55.46	50.31	54.82	50.62333333	52.26	19.64	22.28	21.3	21.29	17.71	18.63	20.67	21.85	19.75	21.7	20.05166667	21.1275	1043	1206	1143	1168	945	996	1060	1081	1051	1197	1055	1140
223776	Selenoo	mRNA	25.25	20.03	26.9	24.9	29.36	23.13	23.46	23.03	21.33	22.1	23.735	24.27	10.04	8.06	10.99	10.16	11.8	9.16	9.31	9.07	8.37	8.75	9.41	9.8125	339.6	279.51	371.86	347.36	390.39	306.95	311.95	293.42	282.51	306.34	315.26	334.5825
108167482	Gm46011	mRNA	0	0.08	0.08	0	0.08	0	0	0.08	0	0	0.026666667	0.04	0	0.03	0.03	0	0.03	0	0	0.03	0	0	0.01	0.015	0	1.02	1	0	1	0	0	1.01	0	0	0.335	0.505
216453	Rdh19	mRNA	0	0.09	0	0.09	0	0	0	0	0	0	0	0.045	0	0.04	0	0.04	0	0	0	0	0	0	0	0.02	0	1	0	1	0	0	0	0	0	0	0	0.5
258826	Olfr27	mRNA
71722	Cic	mRNA	88.11	69.94	72.42	86.88	82.02	84.86	74.99	82.73	78.65	70.72	78.995	79.3375	35.05	28.14	29.6	35.44	32.96	33.61	29.75	32.59	30.88	27.99	31.29666667	32.0575	3599	2959	3042	3666	3325	3464	3073	3240	3248	3079	3238.166667	3316.5
213068	Tmem71	mRNA	0.3	0.34	0.52	0.63	0.6	0.66	0.72	0.31	0.66	0.63	0.596666667	0.4475	0.12	0.14	0.21	0.26	0.24	0.26	0.28	0.12	0.26	0.25	0.235	0.1825	5	6	9	11	10	11	12	5	11	11	10	7.75
69195	Tmem121	mRNA	20.93	20.54	21.13	19.63	21.64	21.2	18.42	21.51	16.32	22.82	20.31833333	20.5575	8.33	8.26	8.64	8.01	8.7	8.4	7.31	8.47	6.41	9.03	8.053333333	8.31	185	188	192	180	189	185	161	180	142	208	177.5	186.25
94067	Mrpl43	mRNA	73.39	78.95	74.79	77.64	64.43	75.34	70.68	66.61	72.5	77.63	71.19833333	76.1925	29.19	31.77	30.56	31.67	25.9	29.84	28.05	26.24	28.47	30.73	28.205	30.7975	475.56	531.63	498.47	522.18	412.51	482.55	453.14	408.53	462.06	518.99	456.2966667	506.96
68515	Myadml2	mRNA	7.01	5.43	6.54	9.91	6.09	6.56	11.02	12.11	9.44	5	8.37	7.2225	2.79	2.19	2.67	4.04	2.45	2.6	4.37	4.77	3.7	1.98	3.311666667	2.9225	92	74	87	135	79	85	143	149	122	66	107.3333333	97
329581	Birc7	mRNA	0.17	0.17	0.46	0.25	0.09	0	0.65	0.17	0	0.3	0.201666667	0.2625	0.07	0.07	0.19	0.1	0.04	0	0.26	0.07	0	0.12	0.081666667	0.1075	2	2	5	3	1	0	4	1	0	3	1.5	3
215476	Prr14l	mRNA	16.38	16.98	14.57	13.91	14.19	15.31	15.11	15.89	17.5	17.48	15.91333333	15.46	6.52	6.83	5.95	5.67	5.7	6.06	5.99	6.26	6.87	6.92	6.3	6.2425	980	1047	880	860	832	890	886	899	1034	1067	934.6666667	941.75
69930	Zfp715	mRNA	18.41	18.2	17.01	19.53	16.88	18.85	20.61	20.26	20.07	19.77	19.40666667	18.2875	7.32	7.32	6.95	7.96	6.78	7.47	8.18	7.98	7.88	7.83	7.686666667	7.3875	448	461	430	484	406	456	498	473	486	498	469.5	455.75
68270	Dnaaf1	mRNA	0.37	0.2	0.36	0.14	0	0.08	0.51	0.08	0.07	0.33	0.178333333	0.2675	0.15	0.08	0.15	0.06	0	0.03	0.2	0.03	0.03	0.13	0.07	0.11	6.01	3.43	6.08	2.32	0	1.24	8.23	1.19	1.12	5.47	2.875	4.46
99326	Garnl3	mRNA	61.22	46.88	62.4	49.55	72.12	80.39	56.72	37.12	48.85	52.09	57.88166667	55.0125	24.35	18.86	25.5	20.21	28.99	31.84	22.51	14.62	19.18	20.62	22.96	22.23	1233	975	1291	1032	1419	1599	1135	714	978	1074	1153.166667	1132.75
71947	Tmem94	mRNA	45.11	41.03	38.57	64.47	41.86	44.05	48.54	51.6	51.16	42.43	46.60666667	47.295	17.94	16.51	15.76	26.3	16.82	17.45	19.26	20.33	20.08	16.8	18.45666667	19.1275	1327	1245	1160	1967	1212	1271	1413	1437	1477	1285	1349.166667	1424.75
66686	Dcbld1	mRNA	6.4	8.15	14.63	12.73	9.47	12.29	12.69	14.19	17.37	11.59	12.93333333	10.4775	2.55	3.28	5.98	5.19	3.81	4.87	5.03	5.59	6.82	4.59	5.118333333	4.25	111	146	246	227	149	197	209	218	298	201	212	182.5
27084	Xlr5c	mRNA	0	0	0	0	0	0.53	0	0	0	0	0.088333333	0	0	0	0	0	0	0.21	0	0	0	0	0.035	0	0	0	0	0	0	2.81	0	0	0	0	0.468333333	0
226245	Plekhs1	mRNA	1.1	0.28	0.53	0.43	0.67	0.46	0.37	0.62	0.37	1.06	0.591666667	0.585	0.44	0.11	0.22	0.17	0.27	0.18	0.15	0.24	0.15	0.42	0.235	0.235	15	4	7	6	9	7	5	8	5	15	8.166666667	8
16452	Jak2	mRNA	26.42	27.15	24.28	35.99	32.52	29.34	29.36	36.03	33.41	24.73	30.89833333	28.46	10.51	10.92	9.92	14.68	13.07	11.62	11.65	14.19	13.12	9.79	12.24	11.5075	707	751	663	1019	861	772	779	920	907	679	819.6666667	785
72947	Phykpl	mRNA	3.99	3.85	3.53	4.6	3.87	3.78	2.69	2.46	2.55	3.91	3.21	3.9925	1.59	1.55	1.44	1.88	1.56	1.5	1.07	0.97	1	1.55	1.275	1.615	43.59	43.43	39.32	51.26	41.38	40.22	29.31	25.17	27.22	43.11	34.40166667	44.4
228829	Phf20	mRNA	54.66	56.44	67.67	54.05	42.99	41.42	43.99	45.36	44.42	53.1	45.21333333	58.205	21.74	22.71	27.65	22.05	17.28	16.41	17.46	17.87	17.44	21.02	17.91333333	23.5375	1819	1957	2282	1841	1391	1356	1447	1420	1470	1829	1485.5	1974.75
217169	Tns4	mRNA	0.11	0.07	0	0.07	0.11	0.14	0.04	0.04	0.04	0.1	0.078333333	0.0625	0.04	0.03	0	0.03	0.04	0.06	0.01	0.01	0.01	0.04	0.028333333	0.025	3	2	0	2	3	4	1	1	1	3	2.166666667	1.75
76571	Styxl1	mRNA	0.21	0.1	0.41	0.59	0.51	0.37	0.42	0.17	0.3	0.37	0.356666667	0.3275	0.08	0.04	0.17	0.24	0.21	0.15	0.17	0.07	0.12	0.15	0.145	0.1325	2	1	3	5	4	3	3	1	2	3	2.666666667	2.75
244183	Trim30b	mRNA	0.13	0.36	0.24	0	0	0.19	0	0.07	0	0.06	0.053333333	0.1825	0.05	0.15	0.1	0	0	0.08	0	0.03	0	0.02	0.021666667	0.075	2	6	4	0	0	3	0	1	0	1	0.833333333	3
668727	Mrgpra2a	mRNA	0	0	0	0	0	0	0	0	0	0.07	0.011666667	0	0	0	0	0	0	0	0	0	0	0.03	0.005	0	0	0	0	0	0	0	0	0	0	0.5	0.083333333	0
241196	Serpinb13	mRNA
100529082	Gm11127	mRNA	3.04	3.07	3.31	2.53	4.35	4.75	3.28	3.14	3.38	2.43	3.555	2.9875	1.21	1.23	1.35	1.03	1.75	1.88	1.3	1.24	1.33	0.96	1.41	1.205	22.08	23.19	24.77	19.08	31.31	34.15	23.64	21.62	24.17	18.26	25.525	22.28
22341	Vegfc	mRNA	4.36	4.48	4.15	4.57	5.15	5.1	7.77	3.39	3.57	4.22	4.866666667	4.39	1.74	1.8	1.69	1.87	2.07	2.02	3.08	1.34	1.4	1.67	1.93	1.775	46	48.98	44.93	50	53.6	53	81	33.87	37	45.87	50.72333333	47.4775
105244931	Gm40453	mRNA	0.5	0.84	0	0.5	0.71	0.34	1.07	0.56	1.18	0.59	0.741666667	0.46	0.2	0.34	0	0.21	0.29	0.13	0.42	0.22	0.46	0.23	0.291666667	0.1875	2.51	4.38	0	2.64	3.53	1.68	5.32	2.65	5.84	3.06	3.68	2.3825
629242	Gm6958	mRNA	1.96	2.2	1.02	3.12	1.89	2.78	4.85	3.51	2.78	1.9	2.951666667	2.075	0.78	0.88	0.42	1.27	0.76	1.1	1.92	1.38	1.09	0.75	1.166666667	0.8375	43	50	23	71	41	60	105	73	60	43	63.66666667	46.75
66246	Osgep	mRNA	22.97	32.97	17.63	24.42	28.03	26.34	33.24	35.08	31.81	32.87	31.22833333	24.4975	9.14	13.27	7.21	9.96	11.27	10.43	13.19	13.82	12.49	13.01	12.36833333	9.895	204	304	161	225	246	231	292	295	278	301	273.8333333	223.5
15366	Hmmr	mRNA	1.11	1.15	0.67	0.3	0.84	0.98	1.15	0.7	0.39	0.82	0.813333333	0.8075	0.44	0.46	0.27	0.12	0.34	0.39	0.46	0.27	0.15	0.32	0.321666667	0.3225	25.31	27.18	15.78	7.03	19.04	22.09	26	15.11	8.84	19.34	18.40333333	18.825
109032	Sp110	mRNA	3.05	1.4	1.63	4.3	2.56	2.52	1.88	2.73	1.78	2.74	2.368333333	2.595	1.21	0.56	0.67	1.76	1.03	1	0.75	1.08	0.7	1.08	0.94	1.05	32.74	15.63	17.97	48	26.92	26.73	20	27.83	18.88	30	25.06	28.585
11754	Aoc3	mRNA	0.75	0.92	0.26	0.41	1.17	0.83	0.86	0.65	0.55	0.79	0.808333333	0.585	0.3	0.37	0.11	0.17	0.47	0.33	0.34	0.26	0.22	0.31	0.321666667	0.2375	13	19	7	11	21	19	22	16	13	13	17.33333333	12.5
72413	Kcnmb2	mRNA	2.78	3.54	2.28	2.92	3.07	2.63	2.61	1.01	1.77	4.05	2.523333333	2.88	1.1	1.43	0.93	1.19	1.24	1.04	1.03	0.4	0.7	1.61	1.003333333	1.1625	42	58	35	47	48	40	40	15	28	65	39.33333333	45.5
216157	Tmem259	mRNA	109.04	113.84	123.03	121.64	137.57	135.7	126.03	119.91	121.4	120.48	126.8483333	116.8875	43.37	45.8	50.28	49.62	55.29	53.75	50.01	47.24	47.66	47.69	50.27333333	47.2675	1379	1495	1598	1595	1721	1692	1577	1434	1512	1571	1584.5	1516.75
94090	Trim9	mRNA	259.76	233.69	203.83	202.58	196.56	197.04	234.07	233.02	212.68	223.84	216.2016667	224.965	103.32	94.02	83.3	82.63	79	78.05	92.88	91.8	83.5	88.61	85.64	90.8175	7487	6962	6078	6050	5864	5926	6737	6500	6093	6700	6303.333333	6644.25
244114	Vmn2r72	mRNA
68268	Zdhhc21	mRNA	19.64	18.98	20.18	18.21	18.95	20.67	20.41	18.66	19.97	19.81	19.745	19.2525	7.81	7.64	8.25	7.43	7.62	8.19	8.1	7.35	7.84	7.84	7.823333333	7.7825	1012	1022	1058	973	975	1058	1040	920	1026	1061	1013.333333	1016.25
330319	Wipf3	mRNA	241.4	235.87	338.7	207.33	97.66	112.1	133.79	186.18	132.65	166.71	138.1816667	255.825	96.02	94.9	138.42	84.57	39.25	44.4	53.09	73.34	52.08	65.99	54.69166667	103.4775	5994.1	6040.57	8630.38	5324.39	2387.72	2747.67	3276.25	4372.01	3250.5	4249.61	3380.626667	6497.36
106581	Fam234a	mRNA	14.15	14.33	14.78	18.27	18.42	16.54	17.01	17.04	14.73	12.62	16.06	15.3825	5.63	5.76	6.04	7.45	7.4	6.55	6.75	6.71	5.78	4.99	6.363333333	6.22	226	237	243	302	292	261	269	258	232	208	253.3333333	252
258060	Olfr1181	mRNA
21341	Taf1c	mRNA	11.37	11.63	10.4	11.85	11.84	12.64	9.86	11.92	10.2	11.37	11.305	11.3125	4.52	4.68	4.25	4.83	4.76	5.01	3.91	4.7	4	4.5	4.48	4.57	213.99	219.57	196.92	226.68	223	230.76	185.77	213.81	186.88	216.53	209.4583333	214.29
57785	Rangrf	mRNA	16.57	20.07	19.38	21.17	19.96	29.33	17.01	22.09	21.06	19.06	21.41833333	19.2975	6.59	8.08	7.92	8.64	8.02	11.62	6.75	8.7	8.27	7.55	8.485	7.8075	69	87	83	90	82	121	70	87	85	80	87.5	82.25
229706	Slc6a17	mRNA	282.06	240.57	291.59	324.4	230.11	252.99	280.62	195.14	248.66	271.75	246.545	284.655	112.19	96.79	119.17	132.32	92.49	100.21	111.35	76.87	97.63	107.57	97.68666667	115.1175	10366	9129	10977	12327	8283	9147	10131	6801	9035	10253	8941.666667	10699.75
666765	Gm8279	mRNA
68054	Serpina12	mRNA	0.09	0.04	0.23	0.04	0	0	0	0	0.05	0.09	0.023333333	0.1	0.04	0.02	0.09	0.02	0	0	0	0	0.02	0.04	0.01	0.0425	2	1	5	1	0	0	0	0	1	2	0.5	2.25
75769	Plppr5	mRNA	36.8	37.98	34.13	39.58	31.13	32.43	39.77	42.72	42.2	43.45	38.61666667	37.1225	14.64	15.28	13.95	16.15	12.51	12.85	15.78	16.83	16.57	17.2	15.29	15.005	946	1008	906	1061	790	826	1008	1043	1071	1149	981.1666667	980.25
216892	Spns2	mRNA	48.51	54.29	70.91	43.17	42.37	47.84	30.75	28.79	30.16	45.81	37.62	54.22	19.3	21.84	28.98	17.61	17.03	18.95	12.2	11.34	11.84	18.13	14.915	21.9325	898	1033	1333	829	776	855	565	490	549	873	684.6666667	1023.25
434756	Akap14	mRNA	0	0.19	0.29	0	0.51	0.2	0	0.32	0.1	0.1	0.205	0.12	0	0.08	0.12	0	0.2	0.08	0	0.12	0.04	0.04	0.08	0.05	0	2	3	0	5	2	0	3	1	1	2	1.25
70615	Ankrd24	mRNA	26.81	27.52	27.54	22.59	43.16	39.33	23.62	25.51	23.35	29.9	30.81166667	26.115	10.66	11.07	11.26	9.21	17.35	15.58	9.37	10.05	9.17	11.84	12.22666667	10.55	579	634	597	511	912	840	487	534	492	665	655	580.25
100310809	Gm10509	mRNA
171201	Vmn1r21	mRNA	0	0	0	0	0	0.22	0	0	0	0	0.036666667	0	0	0	0	0	0	0.09	0	0	0	0	0.015	0	0	0	0	0	0	1	0	0	0	0	0.166666667	0
78252	Nxpe2	mRNA	0.51	0.53	0.5	0.44	0.7	0.71	0.21	0.3	0.26	0.88	0.51	0.495	0.2	0.21	0.21	0.18	0.28	0.28	0.08	0.12	0.1	0.35	0.201666667	0.2	9	7	8	9	11	12	3	4	5	13	8	8.25
192653	Ttc36	mRNA	0	0.51	0.78	0.26	0.27	0	0.54	0.85	1.09	0.52	0.545	0.3875	0	0.21	0.32	0.1	0.11	0	0.21	0.33	0.43	0.2	0.213333333	0.1575	0	2	3	1	1	0	2	3	4	2	2	1.5
319997	A630001G21Rik	mRNA	0.37	0.97	0.98	1.54	0.65	0.61	0.38	1.04	0.62	0.45	0.625	0.965	0.15	0.39	0.4	0.63	0.26	0.24	0.15	0.41	0.24	0.18	0.246666667	0.3925	4	11	11	16	7	6	3	9	5	5	5.833333333	10.5
22171	Tyms	mRNA	20.03	21.18	20.09	18.21	24.7	20.57	22.19	23.52	17.61	20.98	21.595	19.8775	7.97	8.52	8.21	7.43	9.93	8.15	8.81	9.27	6.91	8.3	8.561666667	8.0325	449.28	486.91	462.41	415.99	538.29	453.28	490.68	495.69	392.05	478.78	474.795	453.6475
258406	Olfr462	mRNA
387511	Tas2r134	mRNA
229937	Znhit6	mRNA	18.76	17.45	16.76	14.79	12.82	11.8	17.84	15.47	12.93	18.18	14.84	16.94	7.46	7.02	6.85	6.03	5.15	4.67	7.08	6.09	5.08	7.19	5.876666667	6.84	224	205	198	163	134	135	181	154	148	202	159	197.5
64654	Fgf23	mRNA	1.53	1.06	1.44	1.11	1.98	1.18	1.56	1.16	0.65	0.37	1.15	1.285	0.61	0.42	0.59	0.45	0.8	0.47	0.62	0.46	0.26	0.15	0.46	0.5175	20	17	23	13	26	18	24	17	10	6	16.83333333	18.25
381290	Atp2b4	mRNA	170.87	141.69	73.46	64.48	66.72	62.33	86.59	68.35	98.59	141.39	87.32833333	112.625	67.96	57.01	30.02	26.3	26.82	24.69	34.36	26.93	38.71	55.97	34.58	45.3225	8716	7458	3840	3398	3333	3121	4362	3300	4957	7403	4412.666667	5853
67345	Herc4	mRNA	29.29	30.27	27.1	26.89	24.22	25.72	30.29	25.24	28.99	29.03	27.24833333	28.3875	11.65	12.18	11.08	10.97	9.73	10.19	12.02	9.94	11.38	11.49	10.79166667	11.47	678	702	627	629	538	580	688	543	652	689	615	659
78921	9130019O22Rik	mRNA	2.36	2.83	2.54	3.43	3.06	3.46	3.21	2.99	2.95	2.43	3.016666667	2.79	0.94	1.14	1.04	1.4	1.23	1.37	1.27	1.18	1.16	0.96	1.195	1.13	53.44	66.53	59.18	80.58	68.57	77.34	71.98	64.17	65.94	56.71	67.45166667	64.9325
23797	Akt3	mRNA	94.9	98.73	90.78	70.6	85.49	87.78	87.4	91.02	90.25	109.57	91.91833333	88.7525	37.75	39.72	37.1	28.8	34.36	34.77	34.68	35.85	35.43	43.37	36.41	35.8425	3419.08	3752.64	3371.8	2663.3	3285.27	3261.95	3176.55	3148.96	3248.72	4145.03	3377.746667	3301.705
170735	Arr3	mRNA	1.22	0.93	1.05	0.99	3.62	1.35	1.53	0.97	0.64	0.66	1.461666667	1.0475	0.49	0.37	0.43	0.4	1.45	0.54	0.61	0.38	0.25	0.26	0.581666667	0.4225	10	10	13	14	34	17	14	13	10	8	16	11.75
27083	Xlr4b	mRNA	0.55	0.15	0.32	0.77	0	2.48	0	0.14	0.22	0.4	0.54	0.4475	0.22	0.06	0.13	0.31	0	0.98	0	0.06	0.09	0.16	0.215	0.18	4	1	2	5.87	0	17.95	0	1	1.35	3	3.883333333	3.2175
57914	Crlf2	mRNA	22.11	21.16	20.14	25.24	24.44	26.24	24.51	29.54	23.67	20.72	24.85333333	22.1625	8.8	8.51	8.23	10.3	9.82	10.4	9.73	11.64	9.29	8.2	9.846666667	8.96	152	159	153	179	181	190	180	212	172	153	181.3333333	160.75
102693	Phldb1	mRNA	28.95	26.08	34.04	53.55	58.39	60.07	60.52	59.64	53.06	32.69	54.06166667	35.655	11.52	10.49	13.91	21.84	23.47	23.79	24.01	23.49	20.83	12.94	21.42166667	14.44	878	784	1000	1616	1666	1773	1783	1712	1588	1021	1590.5	1069.5
100043667	Vmn1r165	mRNA
109700	Itga1	mRNA	2.62	2.34	1.98	2.91	3.62	3.92	2.77	3.48	2.43	2.52	3.123333333	2.4625	1.04	0.94	0.81	1.19	1.46	1.55	1.1	1.37	0.95	1	1.238333333	0.995	93	86	72	107	127	137	97	117	85	92	109.1666667	89.5
110891	Slc8a2	mRNA	196.62	168.12	193.76	145.21	196.52	223.94	226.32	202.05	245.19	196.82	215.14	175.9275	78.21	67.64	79.19	59.23	78.99	88.7	89.8	79.6	96.27	77.91	85.21166667	71.0675	5155	4624	5228	3987	5224	5919	5923	5098	6389	5353	5651	4748.5
231769	Sfswap	mRNA	53.1	53.43	57.36	51.16	56.79	64.17	49.09	48.77	47.33	53.49	53.27333333	53.7625	21.12	21.5	23.44	20.87	22.83	25.42	19.48	19.21	18.58	21.17	21.115	21.7325	1258	1335	1416	1288	1325	1486	1150	1075	1103	1314	1242.166667	1324.25
230085	Phf24	mRNA	228.69	180.58	181.7	155.25	276.54	284.31	230.3	201.55	230.98	204.12	237.9666667	186.555	90.96	72.65	74.26	63.33	111.15	112.62	91.38	79.4	90.69	80.8	94.34	75.3	9233	7401	7565	6520	10987	11320	8881	7574	8987	8172	9320.166667	7679.75
72656	Ints8	mRNA	20.49	23.47	19.82	17.56	17.85	17.69	17.17	19.46	18.43	21.35	18.65833333	20.335	8.15	9.44	8.1	7.16	7.18	7.01	6.81	7.66	7.24	8.45	7.391666667	8.2125	413.92	485.64	420.9	370.78	368.81	366.42	368.57	377.27	396.57	485.33	393.8283333	422.81
56349	Net1	mRNA	33.8	31.28	35.33	33.13	31.27	29.12	22.55	20.08	22.3	18.55	23.97833333	33.385	13.44	12.59	14.44	13.51	12.57	11.54	8.95	7.91	8.75	7.34	9.51	13.495	767	736	824	779	701	651	506	432	500	435	537.5	776.5
70357	Kcnip1	mRNA	23.68	20.89	31.41	52.43	34.45	34.74	35.95	25.54	35.58	26.16	32.07	32.1025	9.42	8.4	12.84	21.38	13.85	13.76	14.26	10.06	13.97	10.35	12.70833333	13.01	277	271	384	658	414	418	434	296	416	326	384	397.5
22763	Zfr	mRNA	236.74	231.19	203.52	198.7	225.13	229	229.05	235.2	233.86	239.04	231.88	217.5375	94.16	93.02	83.18	81.05	90.48	90.71	90.89	92.65	91.82	94.62	91.86166667	87.8525	6352	6436	5611	5516	5957	6048	6085	5979	6196	6604	6144.833333	5978.75
52184	Odf2l	mRNA	9.48	11.79	8.16	11.35	11.18	9.77	8.92	11.72	8.71	10.67	10.16166667	10.195	3.77	4.74	3.33	4.63	4.49	3.87	3.54	4.62	3.42	4.22	4.026666667	4.1175	186	215	150	217	210	187	170	215	149	201	188.6666667	192
68010	Bambi	mRNA	3.6	3.93	2	4.12	1.29	1.43	1.33	1.63	1.5	1.73	1.485	3.4125	1.43	1.58	0.82	1.68	0.52	0.57	0.53	0.64	0.59	0.68	0.588333333	1.3775	107	121	61	127	38	42	39	46	44	53	43.66666667	104
80707	Wwox	mRNA	29.35	27.21	24.8	23	21.44	25.34	21.32	16.4	21.33	23.76	21.59833333	26.09	11.67	10.95	10.14	9.38	8.62	10.04	8.46	6.46	8.38	9.4	8.56	10.535	375	358	326	304	270	320	269	199	269	313	273.3333333	340.75
78506	Micu3	mRNA	93.77	98.66	92.84	82.14	94.2	93.76	92.04	92.62	102.57	97.54	95.455	91.8525	37.3	39.69	37.94	33.5	37.86	37.14	36.52	36.49	40.27	38.61	37.815	37.1075	1891	2040	1909	1737	1874	1859	1823	1767	2047	2016	1897.666667	1894.25
252905	Vmn1r72	mRNA
80880	Kank3	mRNA	14.8	13.88	16.96	28.42	15.26	17.38	15.98	17.48	14.8	14.2	15.85	18.515	5.89	5.58	6.93	11.59	6.13	6.89	6.34	6.89	5.81	5.62	6.28	7.4975	228	226	266	453	234	269	243	257	228	233	244	293.25
19260	Ptpn22	mRNA	1.01	0.5	0.63	1.16	0.99	1.42	0.98	1.2	0.78	0.44	0.968333333	0.825	0.4	0.2	0.26	0.47	0.4	0.56	0.39	0.47	0.31	0.17	0.383333333	0.3325	17	15	13	20	17	25	15	20	12	10	16.5	16.25
71367	Chst9	mRNA	5.14	6.1	2.51	0.66	0	0.14	0.82	0.79	0.69	4.19	1.105	3.6025	2.04	2.45	1.02	0.27	0	0.05	0.32	0.31	0.27	1.66	0.435	1.445	48	56	20	7	0	1	7	7	8	37	10	32.75
30957	Mapk8ip3	mRNA	236.41	230.66	224.5	206.89	224.9	245.08	223.94	218.79	229.14	245.29	231.19	224.615	94.03	92.8	91.75	84.39	90.39	97.08	88.86	86.19	89.96	97.09	91.595	90.7425	7755	7850	7551	7028	7282	7917	7264	6797	7408	8300	7494.666667	7546
16978	Lrrfip1	mRNA	57.32	59.24	59.89	60.4	57.95	56.28	59.2	51.38	60.22	61.74	57.795	59.2125	22.8	23.84	24.48	24.64	23.29	22.29	23.49	20.24	23.64	24.44	22.89833333	23.94	907	993	987	1022	904	878	944	788	950	1025	914.8333333	977.25
243771	Parp12	mRNA	9.34	8.39	9.09	14.83	8.53	8.61	8.69	7.61	7.04	8.39	8.145	10.4125	3.72	3.38	3.72	6.05	3.43	3.41	3.45	3	2.77	3.32	3.23	4.2175	175	163	175	288	158	159	161	135	130	162	150.8333333	200.25
18563	Pcx	mRNA	45.34	43.59	49.04	53.23	56.85	56.99	52.57	57.94	54.5	45.26	54.01833333	47.8	18.03	17.54	20.04	21.71	22.85	22.58	20.86	22.83	21.4	17.92	21.40666667	19.33	1102	1099	1225	1342	1367	1366	1263	1335	1306	1134	1295.166667	1192
108168152	Gm8126	mRNA
12727	Clcn4	mRNA	143.81	143.17	138.24	144.6	151.76	151.53	158.25	145.79	152.91	155.82	152.6766667	142.455	57.2	57.6	56.49	58.98	61	60.02	62.79	57.43	60.03	61.68	60.49166667	57.5675	3625	3747	3560	3800	3730	3727	3930	3485	3811	4032	3785.833333	3683
51796	Srrm1	mRNA	98.64	92.18	85.16	97.86	96.13	93.03	85.17	95.09	92.54	88.39	91.725	93.46	39.23	37.09	34.8	39.92	38.64	36.85	33.8	37.46	36.33	34.99	36.345	37.76	2553	2517	2196	2595	2483	2373	2180	2430	2372	2398	2372.666667	2465.25
257915	Olfr1016	mRNA
74309	Osbp2	mRNA	50.93	44.01	62.56	53.77	96.92	88.99	64.14	60.91	57.96	52.96	70.31333333	52.8175	20.26	17.71	25.57	21.93	38.95	35.25	25.45	23.99	22.75	20.96	27.89166667	21.3675	1061	970	1353	1156	1880	1741	1306	1215	1230	1124	1416	1135
67472	Mtfr1	mRNA	6.66	8.98	7.01	9.83	9.78	8.73	7.72	8.28	7.5	6.94	8.158333333	8.12	2.65	3.61	2.87	4.01	3.93	3.46	3.06	3.26	2.95	2.75	3.235	3.285	110	152	119	167	160	141	125	130	123	118	132.8333333	137
56690	Mlycd	mRNA	26.89	28.84	29.22	30.32	30.89	26.17	29.27	27.67	27.64	24.32	27.66	28.8175	10.7	11.6	11.94	12.37	12.41	10.36	11.61	10.9	10.85	9.63	10.96	11.6525	319	359	354	376	367	310	347	312	324	300	326.6666667	352
20585	Hltf	mRNA	15.88	17.25	13.12	13.68	12.59	13.06	15.35	16.07	13.76	15.81	14.44	14.9825	6.32	6.94	5.36	5.58	5.06	5.17	6.09	6.33	5.4	6.26	5.718333333	6.05	433	489	360	390	335	353	413	419	372	453	390.8333333	418
11298	Aanat	mRNA	1.36	1.6	1.87	1.1	1.15	0.62	2.51	0.46	0.98	0.57	1.048333333	1.4825	0.54	0.64	0.77	0.45	0.46	0.25	1	0.18	0.39	0.23	0.418333333	0.6	17	13	18	12	11	6	21	5	8	5	9.333333333	15
23985	Slc26a4	mRNA	6.77	7.12	8.8	2.64	2.21	1.99	2.57	1.25	2.01	10.39	3.403333333	6.3325	2.69	2.87	3.59	1.08	0.89	0.79	1.02	0.49	0.79	4.11	1.348333333	2.5575	135	149	182	55	43	39	51	24	40	215	68.66666667	130.25
622744	Gm6351	mRNA
18379	Omt2a	mRNA
68796	Tmem214	mRNA	68.26	64.74	65.66	62.35	64.47	64.86	58.07	61.28	61.08	63.3	62.17666667	65.2525	27.15	26.05	26.83	25.43	25.91	25.69	23.04	24.14	23.98	25.06	24.63666667	26.365	1060	1040	1051	1000	974	982	891	901	941	1007	949.3333333	1037.75
20088	Rps24	mRNA	1031.33	1037.51	1034.34	1136.36	1064.54	938.33	980.32	1016.89	934.65	939.55	979.0466667	1059.885	410.22	417.42	422.71	463.52	427.86	371.68	388.99	400.59	366.96	371.91	387.9983333	428.4675	4172	4393	4278	4589	4242	3828	3896	3863	3710	3906	3907.5	4358
110616	Atxn3	mRNA	16.29	17.85	16.02	19.55	16.26	14.99	15.23	17.95	17.84	13.45	15.95333333	17.4275	6.48	7.18	6.55	7.97	6.54	5.94	6.04	7.07	7	5.32	6.318333333	7.045	516	575	511	642	502	468	477	527	557	439	495	561
20301	Ccl27a	mRNA	189.58	210.37	195.6	174	405.37	427.68	284.42	214.42	279.63	227.18	306.45	192.3875	75.41	84.64	79.94	70.98	162.93	169.4	112.86	84.47	109.79	89.93	121.5633333	77.7425	612.96	673.89	659.98	576.13	1292.31	1360.7	916.53	642.06	882.47	768.27	977.0566667	630.74
72927	Hepacam	mRNA	82.21	84.79	79.88	95.9	82.58	74.82	73.22	76.78	65.25	62.53	72.53	85.695	32.7	34.11	32.64	39.12	33.19	29.63	29.05	30.25	25.62	24.75	28.74833333	34.6425	1462	1541	1435	1763	1442	1304	1278	1275	1121	1127	1257.833333	1550.25
104709	Pik3r6	mRNA	3.12	2.72	3.34	3.3	2.81	2.87	2.93	2.42	2	2.9	2.655	3.12	1.24	1.1	1.36	1.34	1.13	1.13	1.16	0.95	0.79	1.15	1.051666667	1.26	57	52	64	64	52	53	54	43	37	56	49.16666667	59.25
225651	Mppe1	mRNA	22.17	19.4	26.25	27.18	25.8	24.09	30.41	25.45	26.32	20.79	25.47666667	23.75	8.82	7.8	10.73	11.09	10.37	9.54	12.07	10.02	10.33	8.23	10.09333333	9.61	268.81	241.85	328.44	340.46	305.82	287.38	362.46	288.61	309	260.86	302.355	294.89
20355	Sema4f	mRNA	38.32	40.76	36.08	24.15	42.69	41.33	32.57	28.42	33.32	36.44	35.795	34.8275	15.24	16.4	14.75	9.85	17.16	16.37	12.92	11.19	13.08	14.42	14.19	14.06	900	991	853	580	986	953	752	632	773	895	831.8333333	831
258769	Olfr508	mRNA
100126824	Sco2	mRNA	17.69	18.12	25.6	17.8	21.05	15.35	17.3	17.32	13.64	21.61	17.71166667	19.8025	7.04	7.29	10.46	7.26	8.46	6.08	6.86	6.82	5.36	8.55	7.021666667	8.0125	107.31	114.26	159.75	112.12	126.15	92.06	103.84	99.43	81.37	135.25	106.35	123.36
67909	Galntl5	mRNA	0	0.11	0	0	0	0	0	0	0	0	0	0.0275	0	0.04	0	0	0	0	0	0	0	0	0	0.01	0	1	0	0	0	0	0	0	0	0	0	0.25
216350	Tspan8	mRNA	2.84	3.38	1.62	2	0.46	0.9	3.23	1.57	0.65	1.62	1.405	2.46	1.13	1.36	0.66	0.82	0.19	0.36	1.28	0.62	0.25	0.64	0.556666667	0.9925	23	28	12	15	3	7	25	12	5	13	10.83333333	19.5
14710	Gngt2	mRNA	11.42	8.96	8.86	13.25	7.46	8.76	6.85	10.25	4.27	6.2	7.298333333	10.6225	4.54	3.6	3.62	5.41	3	3.47	2.72	4.04	1.68	2.45	2.893333333	4.2925	31	25	24	39	19	22	17	25	11	17	18.5	29.75
241201	Cdh7	mRNA	8.73	9.41	4.95	5.63	9.39	7.96	8	9.46	10.51	5.35	8.445	7.18	3.47	3.78	2.02	2.3	3.77	3.15	3.17	3.73	4.13	2.12	3.345	2.8925	358	383	227	242	368	338	342	359	393	223	337.1666667	302.5
258502	Olfr279	mRNA
67416	Armcx2	mRNA	90.09	94.12	86.8	73.15	64.84	67.92	82.5	73.73	81.34	93	77.22166667	86.04	35.83	37.87	35.47	29.84	26.06	26.9	32.74	29.05	31.94	36.81	30.58333333	34.7525	1877	2021	1852	1581	1330	1381	1701	1461	1677	1994	1590.666667	1832.75
227099	Pms1	mRNA	3.61	3.48	4.1	3.71	2.34	2.31	3.87	3.24	3.21	3.06	3.005	3.725	1.44	1.4	1.67	1.51	0.94	0.91	1.54	1.27	1.26	1.21	1.188333333	1.505	65	65	76	71	42	41	67	56	57	57	53.33333333	69.25
72154	Zfp157	mRNA	13.43	15.37	15.83	16.86	12.71	11.75	14.23	16.58	13.43	15.66	14.06	15.3725	5.34	6.18	6.47	6.88	5.11	4.65	5.65	6.53	5.27	6.2	5.568333333	6.2175	450	526	534	587	437	397	474	532	450	545	472.5	524.25
67444	Ilkap	mRNA	66.87	72.75	52.74	62.13	60.54	64.75	65.48	67.49	62.57	64.75	64.26333333	63.6225	26.6	29.27	21.55	25.34	24.33	25.65	25.98	26.59	24.56	25.63	25.45666667	25.69	511	576	417	496.8	458.7	485	493.07	485	468	510	483.295	500.2
18162	Npr3	mRNA	9.32	13.11	11.47	3.47	4.32	4.2	3.59	2.17	3.54	12.63	5.075	9.3425	3.71	5.27	4.69	1.42	1.73	1.66	1.43	0.85	1.39	5	2.01	3.7725	359	524	452	138	165	160	137	82	136	498	196.3333333	368.25
108903	Tbcd	mRNA	41.36	40.25	41.08	45.6	37.68	38.63	37.54	39.32	38.46	41.27	38.81666667	42.0725	16.45	16.2	16.79	18.6	15.15	15.3	14.9	15.49	15.1	16.34	15.38	17.01	926.83	873	865.96	990.79	763.66	797.24	808.37	778.78	831.84	891.75	811.94	914.145
104836	Cbll1	mRNA	21.02	20.95	15.46	16.58	14.72	16.18	16.97	18.8	17.69	21.4	17.62666667	18.5025	8.36	8.43	6.32	6.76	5.92	6.41	6.73	7.4	6.95	8.47	6.98	7.4675	496	515	375	409	339	375	397	420	415	522	411.3333333	448.75
66871	Cpne8	mRNA	35.72	36.77	37.66	52.75	34.08	29.8	32.44	25.44	28.21	44.72	32.44833333	40.725	14.21	14.79	15.39	21.52	13.7	11.8	12.87	10.02	11.08	17.7	12.86166667	16.4775	372.92	383.01	467	711	444	336.91	379.99	239	317	517	372.3166667	483.4825
243374	Gimap8	mRNA	1.78	1.26	1.65	2.85	1.16	1.95	1.38	1.64	1.86	1.27	1.543333333	1.885	0.71	0.51	0.67	1.16	0.47	0.77	0.55	0.65	0.73	0.5	0.611666667	0.7625	38	27	35	63	24	41	29	33	39	28	32.33333333	40.75
109575	Tbx10	mRNA	0.26	0.11	0	0	0.09	0.11	0	0	0	0	0.033333333	0.0925	0.1	0.04	0	0	0.04	0.04	0	0	0	0	0.013333333	0.035	3	1	0	0	1	1	0	0	0	0	0.333333333	1
14702	Gng2	mRNA	181.6	188.13	227.68	112.76	170.57	155.27	137.15	93.36	147.6	208.79	152.1233333	177.5425	72.23	75.69	93.05	46	68.55	61.5	54.42	36.78	57.95	82.65	60.30833333	71.7425	3933	4227	5055	2525	3641	3310	2928	1912	3153	4659	3267.166667	3935
192231	Hexim1	mRNA	41.21	43.69	41.19	40.23	44.8	44.21	37.9	38.69	38.38	42.54	41.08666667	41.58	16.39	17.58	16.83	16.41	18.01	17.51	15.04	15.24	15.07	16.84	16.285	16.8025	815	896	837	825	876	862	741	725	748	867	803.1666667	843.25
238161	Akap6	mRNA	58.98	60.65	44.26	47.76	57.25	60.91	65.15	62.89	73.57	62.66	63.73833333	52.9125	23.46	24.4	18.09	19.48	23.01	24.12	25.85	24.78	28.88	24.8	25.24	21.3575	4100	4345	3269	3530	4115	4269	4522	4156	5051	4523	4439.333333	3811
76615	Got1l1	mRNA	0.54	1.05	0.66	0.66	0.28	0.23	0.23	0	0	0.88	0.27	0.7275	0.22	0.42	0.27	0.27	0.11	0.09	0.09	0	0	0.35	0.106666667	0.295	4	8	5	6	2	2	2	0	0	7	2.166666667	5.75
381113	Cdkl4	mRNA	64.54	58.32	42.91	15.27	14.89	12.57	14.43	14.46	15.04	39.53	18.48666667	45.26	25.67	23.46	17.54	6.23	5.98	4.98	5.73	5.7	5.9	15.65	7.323333333	18.225	1098	1032	747	275	250	213	247	229	254	696	314.8333333	788
629378	Dact3	mRNA	116.17	96.68	104.22	78.12	131.72	142.89	114.28	102.42	94.5	115.22	116.8383333	98.7975	46.21	38.9	42.59	31.86	52.94	56.6	45.34	40.35	37.1	45.61	46.32333333	39.89	1893	1634	1745	1320	2122	2296	1841	1581	1517	1935	1882	1648
20321	Frrs1	mRNA	1.04	0.75	1.09	1.7	0.72	0.8	0.69	0.8	0.67	0.84	0.753333333	1.145	0.41	0.3	0.44	0.7	0.29	0.32	0.27	0.32	0.26	0.33	0.298333333	0.4625	42	32	38	62	26	24	28	31	27	35	28.5	43.5
209334	Gen1	mRNA	1.16	1.45	1.27	0.71	0.77	0.66	0.64	0.74	0.46	1.02	0.715	1.1475	0.46	0.58	0.52	0.29	0.31	0.26	0.25	0.29	0.18	0.4	0.281666667	0.4625	26	34	29	17	18	17	14	14	11	24	16.33333333	26.5
51869	Rif1	mRNA	7.79	7.43	6.76	7.16	5.44	5.78	6.07	6.8	7.06	7.34	6.415	7.285	3.1	2.99	2.76	2.92	2.19	2.29	2.41	2.68	2.77	2.9	2.54	2.9425	454	436	392	423	313	328	349	369	405	429	365.5	426.25
16621	Klkb1	mRNA	0.13	0.13	0.13	0.28	0.1	0.03	0	0	0	0	0.021666667	0.1675	0.05	0.05	0.05	0.11	0.04	0.01	0	0	0	0	0.008333333	0.065	4	4	4	9	3	1	0	0	0	0	0.666666667	5.25
245828	Trappc1	mRNA	122.94	123.59	109.76	106.67	116.46	112.35	112.76	98.34	102.29	121.39	110.5983333	115.74	48.9	49.72	44.86	43.51	46.81	44.5	44.74	38.74	40.16	48.05	43.83333333	46.7475	447	468	411	403	418	405	406	338	365	456	398	432.25
11966	Atp6v1b2	mRNA	886.15	832.29	849.33	794.08	608.82	640.66	774.93	653.77	752.78	839.92	711.8133333	840.4625	352.48	334.86	347.1	323.91	244.69	253.77	307.49	257.54	295.55	332.47	281.9183333	339.5875	13977	13616	13765	12988	9493	9965	12084	9768	11696	13653	11109.83333	13586.5
77794	Adamtsl2	mRNA	3.61	4.51	2.38	4.61	6.61	4.04	5.22	4.21	4.53	4.49	4.85	3.7775	1.44	1.81	0.97	1.88	2.66	1.6	2.07	1.66	1.78	1.78	1.925	1.525	68	88	46	90	123	75	97	75	83	87	90	73
100502698	Rubcn	mRNA	44.65	42.75	40.86	51.36	46.53	46.8	46.86	51.18	51.55	44.79	47.95166667	44.905	17.76	17.2	16.7	20.95	18.7	18.54	18.59	20.16	20.24	17.73	18.99333333	18.1525	1378	1389	1290	1643	1434	1423	1436	1503	1570	1435	1466.833333	1425
12475	Cd14	mRNA	14.45	5.23	8.56	14.24	3.3	3.08	2.53	3.9	2.65	2.21	2.945	10.62	5.75	2.11	3.5	5.81	1.33	1.22	1	1.54	1.04	0.88	1.168333333	4.2925	133	50	81	136	30	28	23	34	24	21	26.66666667	100
22755	Zfp93	mRNA	7.85	8.69	7.06	8.38	7.93	6.62	7.65	7.26	9.35	8.77	7.93	7.995	3.12	3.5	2.88	3.42	3.19	2.62	3.04	2.86	3.67	3.47	3.141666667	3.23	193	219	173	221	202	164	183	168.32	223	205	190.8866667	201.5
384696	Vmn1r119	mRNA
11308	Abi1	mRNA	144.89	141.3	178.05	131.89	107.73	111.08	119.29	126.72	118.94	143.43	121.1983333	149.0325	57.63	56.85	72.76	53.8	43.3	44	47.33	49.92	46.7	56.77	48.00333333	60.26	2592.8	2609.96	3305.97	2456.37	1932.01	1965.76	2124.98	2138.17	2095.18	2661.34	2152.906667	2741.275
13544	Dvl3	mRNA	42.82	38.53	43.53	43.17	47.34	51.92	39.34	35.9	39.24	39.9	42.27333333	42.0125	17.03	15.5	17.79	17.61	19.03	20.57	15.61	14.14	15.41	15.79	16.75833333	16.9825	1086	1021	1128	1109	1208	1289	1019	881	971	1028	1066	1086
387347	Tas2r118	mRNA
78248	Armcx1	mRNA	80.72	87.68	81.7	69.21	70.67	73.27	70.62	67.24	76.06	80.31	73.02833333	79.8275	32.11	35.28	33.39	28.23	28.4	29.02	28.02	26.49	29.86	31.79	28.93	32.2525	1110	1228	1157	999	962	985	954	867	1016	1132	986	1123.5
14375	Xrcc6	mRNA	17.46	16.55	18.81	17.7	16.29	16.57	16.19	17.42	19.51	14.18	16.69333333	17.63	6.94	6.66	7.69	7.22	6.55	6.56	6.42	6.86	7.66	5.61	6.61	7.1275	288	268	316	330	266	261	262	285	297	248	269.8333333	300.5
19325	Rab10	mRNA	145.56	147.26	142.44	135.43	114.05	115.48	130.49	129.6	129.57	145.39	127.43	142.6725	57.9	59.25	58.21	55.24	45.84	45.74	51.78	51.05	50.87	57.55	50.47166667	57.65	2977.94	3124	2993.78	2872.87	2306.92	2329	2638.96	2512	2611.95	3064.91	2577.29	2992.1475
56066	Cxcl11	mRNA
331524	Xkrx	mRNA	2.3	1.99	2.61	3.21	1.54	1.67	3.32	4.13	4.76	1.68	2.85	2.5275	0.92	0.8	1.07	1.31	0.62	0.66	1.32	1.63	1.87	0.67	1.128333333	1.025	39	35	34	53	26	28	55	65	74	21	44.83333333	40.25
59046	Arpp19	mRNA	144.96	126.95	105.36	170.49	278.53	280.77	213.42	258	237.91	113.75	230.3966667	136.94	57.66	51.08	43.06	69.54	111.95	111.21	84.68	101.64	93.41	45.03	91.32	55.335	3365	3061	2507	4100	6352	6388	4894	5654	5415	2727	5238.333333	3258.25
66510	Rnf181	mRNA	129.74	134.79	122.79	124.85	111.4	92.8	111.85	102.28	109.14	116	107.245	128.0425	51.6	54.23	50.18	50.92	44.77	36.76	44.38	40.29	42.85	45.92	42.495	51.7325	982	1060	965	984	837	697	839	732	814	907	804.3333333	997.75
69129	Pex11g	mRNA	1.7	1.68	1.93	3.25	2.75	1.87	1.35	1.64	1.74	1.58	1.821666667	2.14	0.68	0.68	0.79	1.33	1.1	0.74	0.53	0.65	0.68	0.62	0.72	0.87	23	26	30	50	39	32	17	27	29	24	28	32.25
53374	Chst3	mRNA	1.01	0.72	1.04	1.88	1.55	1.55	2.51	1.68	1.63	1.13	1.675	1.1625	0.4	0.29	0.43	0.77	0.62	0.62	1	0.66	0.64	0.45	0.665	0.4725	37	27	39	71	56	56	90	58	59	43	60.33333333	43.5
105244063	Gm39743	mRNA	0.99	0.75	0.73	1.78	0.44	0.31	0.79	1.18	1.05	1.06	0.805	1.0625	0.39	0.3	0.3	0.73	0.18	0.12	0.31	0.47	0.41	0.42	0.318333333	0.43	11.07	8.7	8.45	20.74	4.92	3.47	8.78	12.58	11.57	12.24	8.926666667	12.24
105247180	Gm42323	mRNA	0.05	0.13	0	0.05	0	0	0	0.15	0.05	0.05	0.041666667	0.0575	0.02	0.05	0	0.02	0	0	0	0.06	0.02	0.02	0.016666667	0.0225	1	1	0	1	0	0	0	1	1	1	0.5	0.75
93765	Ube2n	mRNA	198.53	204.05	196.96	175.96	160.53	169.38	188.89	174.93	189.98	226.28	184.9983333	193.875	78.97	82.1	80.49	71.77	64.52	67.09	74.95	68.91	74.59	89.57	73.27166667	78.3325	3062	3321	3165	2933	2682	2829	3118	2738	3085	3663	3019.166667	3120.25
108168727	Gm46725	mRNA	0.37	0.15	0.31	0.26	0.16	0.32	0.11	0.17	0.22	0.1	0.18	0.2725	0.15	0.06	0.13	0.1	0.07	0.13	0.04	0.07	0.09	0.04	0.073333333	0.11	7	3	6	5	3	6	2	3	4	2	3.333333333	5.25
94212	Pag1	mRNA	10.13	9.86	9.29	12.62	11.17	11.33	11.71	11.8	12.36	9.71	11.34666667	10.475	4.03	3.97	3.8	5.15	4.49	4.49	4.65	4.65	4.85	3.84	4.495	4.2375	481	477	453	614	513	530	542	531	584	471	528.5	506.25
18181	Nrf1	mRNA	14.64	19	14.74	17.77	17.29	19.05	18.02	19.92	17.98	16.61	18.145	16.5375	5.82	7.64	6.02	7.25	6.95	7.54	7.15	7.85	7.06	6.57	7.186666667	6.6825	332.95	413.37	338.2	398.46	388.19	422.73	380.44	425.68	390.16	366.74	395.6566667	370.745
114715	Spred1	mRNA	93.69	88.78	73.98	74.59	111.73	108.66	82.45	104.32	88.81	77.96	95.655	82.76	37.27	35.72	30.23	30.43	44.91	43.04	32.72	41.1	34.87	30.86	37.91666667	33.4125	3497	3446	2836	2880	4133	4007	3048	3700	3281	3004	3528.833333	3164.75
258736	Olfr1497	mRNA
216974	Proca1	mRNA	4.94	5.44	3.57	4.18	8.98	5.15	3.3	4.65	5.12	4.62	5.303333333	4.5325	1.97	2.19	1.46	1.71	3.61	2.04	1.31	1.83	2.01	1.83	2.105	1.8325	37	49	33	36	63	37	30	35	35	43	40.5	38.75
14816	Grm1	mRNA	33.81	32.9	26.45	30.14	22.33	20.06	25.51	41.8	29.67	32.03	28.56666667	30.825	13.45	13.24	10.81	12.29	8.97	7.95	10.12	16.47	11.65	12.68	11.30666667	12.4475	1257	1251	1015	1147	781	712	938	1445	1098	1196	1028.333333	1167.5
80334	Kcnip4	mRNA	66.55	70	77.92	71.31	79.32	78.85	92.97	78.08	91.14	65.06	80.90333333	71.445	26.47	28.16	31.84	29.09	31.88	31.23	36.89	30.76	35.78	25.75	32.04833333	28.89	891	976	1073	982	1043	1043	1233	995	1199	900	1068.833333	980.5
104086	Cyp27a1	mRNA	2.83	1.74	5.15	7.24	5.05	6.04	4.56	7.38	4.79	2.73	5.091666667	4.24	1.13	0.7	2.1	2.95	2.03	2.39	1.81	2.91	1.88	1.08	2.016666667	1.72	31	21	59	83	57	66	50	78	53	32	56	48.5
404634	H2afy2	mRNA	31.42	32.17	29.68	32.37	28.65	24.93	29.33	31.21	33.01	28.87	29.33333333	31.41	12.5	12.94	12.13	13.2	11.52	9.87	11.64	12.3	12.96	11.43	11.62	12.6925	355.88	373.92	339.98	378.94	316.91	277	326.8	332.92	364.94	331.99	325.0933333	362.18
74039	Nfam1	mRNA	3.42	2.66	4.08	4.87	1.92	1.88	2.16	2.59	3.05	1.44	2.173333333	3.7575	1.36	1.07	1.67	1.99	0.77	0.75	0.86	1.02	1.2	0.57	0.861666667	1.5225	79	64	97	112	44	43	49	57	69	34	49.33333333	88
BGIG10090_45099		mRNA
320633	Zbtb26	mRNA	3.44	4.34	2.72	3.91	3.83	4.34	4.52	6.1	4.63	4.96	4.73	3.6025	1.37	1.75	1.11	1.59	1.54	1.72	1.79	2.4	1.82	1.96	1.871666667	1.455	107	140	87	126	118	133	139	180	142	159	145.1666667	115
18223	Numbl	mRNA	136.03	126.24	132.84	96.11	109.05	122.29	103.4	93.12	107.94	125.56	110.2266667	122.805	54.11	50.79	54.29	39.2	43.83	48.44	41.03	36.68	42.38	49.7	43.67666667	49.5975	2201	2095	2172	1583	1720	1937	1639	1447	1712	2100	1759.166667	2012.75
14184	Fgfr3	mRNA	105.95	99.25	123.52	100.15	94.69	83.37	67.5	71.99	57.42	73.6	74.76166667	107.2175	42.14	39.93	50.48	40.85	38.06	33.02	26.78	28.36	22.54	29.13	29.64833333	43.35	2588	2511	3095	2528	2289	2002	1637	1668	1381	1853	1805	2680.5
320208	Tmem91	mRNA	64.21	48.27	53.44	72.86	25.74	30.99	64.66	82.17	87.64	57.61	58.135	59.695	25.54	19.42	21.84	29.72	10.35	12.27	25.66	32.37	34.41	22.8	22.97666667	24.13	271	211	236	323	120	137	266	325	354	243	240.8333333	260.25
74203	Eif4enif1	mRNA	44.39	43.76	44.42	44.36	40.7	44.89	43.19	41.12	46.41	41.32	42.93833333	44.2325	17.65	17.61	18.15	18.09	16.36	17.78	17.14	16.2	18.22	16.35	17.00833333	17.875	962	982	989	997	872	956	927	841	998	921	919.1666667	982.5
72982	Tmem138	mRNA	20.27	14.74	13.97	17.14	14.19	14.18	13.26	15.76	12.87	13.4	13.94333333	16.53	8.06	5.93	5.71	6.99	5.7	5.62	5.26	6.21	5.05	5.31	5.525	6.6725	159	129.05	117	149.14	116	114	105.42	120	101	109.96	111.0633333	138.5475
321007	Serac1	mRNA	24.02	24.15	18.23	18.93	17.32	21.01	16.72	17.22	17.08	21.69	18.50666667	21.3325	9.56	9.71	7.45	7.72	6.96	8.32	6.63	6.78	6.71	8.58	7.33	8.61	784.85	822.95	595.9	642.76	559.88	672.84	541	535.92	540.88	722.99	595.585	711.615
12982	Csf2ra	mRNA	30.91	28.95	17.43	25.45	29.69	26.88	26.87	32.46	28.01	29.86	28.96166667	25.685	12.3	11.65	7.12	10.38	11.93	10.65	10.66	12.79	11	11.82	11.475	10.3625	562.02	581.46	340.97	511.88	547	519.92	494.59	561.25	507.73	528.23	526.4533333	499.0825
622486	Smok3c	mRNA
19736	Rgs4	mRNA	187.26	216.83	221.33	284.34	599.51	564.35	429.57	549.62	387.57	255.88	464.4166667	227.44	74.48	87.24	90.45	115.98	240.95	223.54	170.45	216.52	152.17	101.29	184.1533333	92.0375	3180	3819	3862	5007	10065	9450	7212	8842	6484	4478	7755.166667	3967
15492	Hsd3b1	mRNA	0	0	0	0.11	0	0	0	0	0	0	0	0.0275	0	0	0	0.04	0	0	0	0	0	0	0	0.01	0	0	0	1	0	0	0	0	0	0	0	0.25
54169	Kat6b	mRNA	21.55	20.09	22.18	29.27	23.49	23.8	23.96	26.43	25.29	20.97	23.99	23.2725	8.57	8.08	9.06	11.94	9.44	9.43	9.51	10.41	9.93	8.3	9.503333333	9.4125	959	929	1014	1361	1034	1043	1056	1116	1117	962	1054.666667	1065.75
227394	Slco4c1	mRNA	2.48	2.72	2.19	2.57	3.56	3.34	3.37	3.09	3.44	3.08	3.313333333	2.49	0.99	1.09	0.9	1.05	1.43	1.32	1.34	1.22	1.35	1.22	1.313333333	1.0075	64	73	58	69	87	88	89	75	89	84	85.33333333	66
18861	Pms2	mRNA	24.46	21.08	28.41	21.19	22.03	21.68	18.64	18.89	22.21	20.6	20.675	23.785	9.73	8.48	11.61	8.64	8.86	8.59	7.4	7.44	8.72	8.15	8.193333333	9.615	531	459	616	465	473	473	389	384	468	449	439.3333333	517.75
77531	Anks1b	mRNA	244.6	231.54	219.22	185.33	154.82	164.07	210.01	248.35	238.36	230.77	207.73	220.1725	97.29	93.16	89.59	75.6	62.23	64.99	83.33	97.84	93.58	91.35	82.22	88.91	6350	6116	5626	4901	4245	4550	5495	6378	6257	6254	5529.833333	5748.25
108961	E2f8	mRNA	0.28	0.24	0.2	1.03	0.31	0.31	0.51	0.64	0.36	0.49	0.436666667	0.4375	0.11	0.1	0.08	0.42	0.12	0.12	0.2	0.25	0.14	0.19	0.17	0.1775	6	5	4	21	6	6	10	12	7	10	8.5	9
BGIG10090_45304		mRNA
BGIG10090_43111		mRNA
BGIG10090_44918		mRNA
BGIG10090_44816		mRNA
226432	Ipo9	mRNA	99.86	70.14	84.27	95.42	86.68	86.26	80.49	68.9	76.68	77.08	79.34833333	87.4225	39.72	28.22	34.44	38.92	34.84	34.17	31.94	27.14	30.11	30.51	31.45166667	35.325	3572	2583	3126	3530	3146	3113	2878	2349	2731	2825	2840.333333	3202.75
628946	Vmn1r77	mRNA
751865	Sap25	mRNA	12.18	17.24	9.06	16.4	15.6	14.86	13.76	17.42	16.41	12.85	15.15	13.72	4.85	6.93	3.7	6.69	6.27	5.88	5.46	6.86	6.44	5.09	6	5.5425	68	100	52	95	86	82	76	92	90	74	83.33333333	78.75
434121	Sult2a4	mRNA
70790	Ubr5	mRNA	61.51	56.09	57.08	77.63	52.75	50.37	60.26	69.85	72.92	59.37	60.92	63.0775	24.47	22.57	23.33	31.66	21.2	19.95	23.91	27.52	28.63	23.5	24.11833333	25.5075	3147	3002	2980	4151	2612	2495	3022	3352	3711	3084	3046	3320
68279	Mcoln2	mRNA	0.21	0.25	0.14	0.34	0	0	0	0.15	0	0.07	0.036666667	0.235	0.08	0.1	0.06	0.14	0	0	0	0.06	0	0.03	0.015	0.095	3	4	2	5	0	0	0	2	0	1	0.5	3.5
258983	Olfr1260	mRNA
53320	Folh1	mRNA	4.93	5.26	4.11	5.13	3.66	3.59	4.15	5.27	4.16	5.4	4.371666667	4.8575	1.96	2.12	1.68	2.09	1.47	1.42	1.65	2.08	1.63	2.14	1.731666667	1.9625	84	96	72	90	63	62	72	88	71	98	75.66666667	85.5
74270	Usp20	mRNA	54.15	54.09	58.9	46.02	45.22	48.7	48.04	49.35	50.82	56.96	49.84833333	53.29	21.54	21.76	24.07	18.77	18.17	19.29	19.06	19.44	19.95	22.55	19.74333333	21.535	1320	1367	1475	1163	1090	1170	1158	1140	1221	1431	1201.666667	1331.25
73032	Ttc9b	mRNA	330.5	249.8	254.19	246.89	284.06	306.61	329.72	243.05	263.43	233.18	276.675	270.345	131.46	100.5	103.88	100.71	114.17	121.45	130.83	95.75	103.43	92.3	109.655	109.1375	1521	1196	1204	1180	1291	1397	1502	1058	1191	1108	1257.833333	1275.25
53315	Sult1d1	mRNA	0	0	0	0.64	0	0	0	0	0	0.07	0.011666667	0.16	0	0	0	0.26	0	0	0	0	0	0.03	0.005	0.065	0	0	0	9	0	0	0	0	0	1	0.166666667	2.25
57373	Akip1	mRNA	6.54	5.93	5.59	10.13	3.63	5.22	7.25	5.1	5.37	8.1	5.778333333	7.0475	2.6	2.38	2.28	4.13	1.46	2.07	2.88	2.01	2.11	3.2	2.288333333	2.8475	32	30	28	50	18	24	36	24	26	40	28	35
67729	Mansc1	mRNA	9	6.47	9.84	10.39	13.29	11.75	10.23	9.9	11.92	7.66	10.79166667	8.925	3.58	2.6	4.02	4.24	5.34	4.65	4.06	3.9	4.68	3.03	4.276666667	3.61	122	91	137	146	178	157	137	127	159	107	144.1666667	124
12305	Ddr1	mRNA	40.21	37.67	37.58	66.44	42.93	41.54	44.38	47.87	42.15	32.7	41.92833333	45.475	16	15.16	15.36	27.1	17.25	16.46	17.61	18.86	16.55	12.94	16.61166667	18.405	879	851	842	1515	930	906	969	995	910	731	906.8333333	1021.75
18121	Nog	mRNA	10.84	11.25	7.66	11.44	16.6	13.24	15	13.21	12.43	14.29	14.12833333	10.2975	4.31	4.53	3.13	4.67	6.67	5.25	5.95	5.21	4.88	5.66	5.603333333	4.16	117	126	85	128	177	141	160	135	132	159	150.6666667	114
70297	Gcc2	mRNA	27.57	29.86	29.06	26.48	24.76	25	28.43	30.18	30.34	30.93	28.27333333	28.2425	10.97	12.01	11.88	10.8	9.95	9.9	11.28	11.89	11.91	12.24	11.195	11.415	1051	1186	1134	1056	933	944	1083	1103	1144	1224	1071.833333	1106.75
102641467	Gm20684	mRNA	0.2	0.46	0.6	0.59	0.21	0.62	0.34	0.07	0.48	0.26	0.33	0.4625	0.08	0.18	0.24	0.24	0.08	0.25	0.14	0.03	0.19	0.1	0.131666667	0.185	3	7	9	9	3	9	5	1	7	4	4.833333333	7
100861640	Rhox4a2	mRNA	0	0	0	0	0	0	0	0	0.23	0	0.038333333	0	0	0	0	0	0	0	0	0	0.09	0	0.015	0	0	0	0	0	0	0	0	0	1	0	0.166666667	0
109689	Arrb1	mRNA	116.49	102.97	112.78	137.86	145.23	140.76	145.1	144.39	140.49	105.7	136.945	117.525	46.33	41.43	46.09	56.23	58.37	55.75	57.58	56.88	55.16	41.84	54.26333333	47.52	4846	4474	4810	5971	5971	5773	5981	5717	5802	4535	5629.833333	5025.25
83767	Wasf1	mRNA	271.08	298.48	288.54	201.96	191.23	210.35	267.28	242.52	266.72	301.66	246.6266667	265.015	107.82	120.09	117.92	82.38	76.86	83.32	106.05	95.54	104.72	119.41	97.65	107.0525	4141	4702	4538	3179	2880	3178	3995	3497	4026	4724	3716.666667	4140
56444	Actr10	mRNA	84.58	87.68	90.89	83.18	77.79	82.27	86.77	79.77	82.34	87.2	82.69	86.5825	33.64	35.28	37.14	33.93	31.27	32.59	34.43	31.42	32.33	34.52	32.76	34.9975	1992	2140.98	2199	2031	1811.46	1909.7	2020	1780.01	1911.01	2116	1924.696667	2090.745
66473	Ctrb1	mRNA	0	0.21	0	0	0	0	0	0.24	0	0	0.04	0.0525	0	0.09	0	0	0	0	0	0.09	0	0	0.015	0.0225	0	1	0	0	0	0	0	1	0	0	0.166666667	0.25
12919	Crhbp	mRNA	48.69	49.17	36.51	28.53	27.02	30.42	30.91	20.84	27.78	51.07	31.34	40.725	19.37	19.78	14.92	11.64	10.86	12.05	12.26	8.21	10.91	20.21	12.41666667	16.4275	454	476	350	276	249	280	285	184	255	491	290.6666667	389
258738	Olfr507	mRNA
16656	Hivep3	mRNA	33.68	29.99	32.07	34.2	29.42	34.73	30.8	25.52	30.5	37.19	31.36	32.485	13.4	12.06	13.11	13.95	11.82	13.76	12.22	10.05	11.98	14.72	12.425	13.13	1071	941	1021	934	1061	1173	1062	831	1028	1299	1075.666667	991.75
21869	Nkx2-1	mRNA	0.16	0.65	0.38	2.37	1.57	0.94	1.49	4.3	3.31	0.23	1.973333333	0.89	0.06	0.26	0.15	0.97	0.63	0.37	0.59	1.69	1.3	0.09	0.778333333	0.36	2	8	5	31	23	12	19	52	44	3	25.5	11.5
100503085	Klhl3	mRNA	20.77	20.52	15.8	15.5	13.73	14.99	18.9	17.34	21.69	22.19	18.14	18.1475	8.26	8.25	6.46	6.32	5.52	5.94	7.5	6.83	8.51	8.79	7.181666667	7.3225	330	349	262	257	212	244	304	260	346	367	288.8333333	299.5
216238	Eea1	mRNA	18.66	20.28	18.3	17.88	14.62	15.66	16.81	16.73	18.17	19.97	16.99333333	18.78	7.42	8.16	7.48	7.29	5.88	6.2	6.67	6.59	7.13	7.9	6.728333333	7.5875	872	982	879	867	677	721	777	742	837	962	786	900
18806	Pld2	mRNA	20.5	19.74	15.28	22.23	16.72	17.2	18.88	24.72	17.46	16.74	18.62	19.4375	8.15	7.94	6.24	9.07	6.72	6.81	7.49	9.74	6.85	6.63	7.373333333	7.85	434	427	329	490	350	355	394	493	363	361	386	420
224432	Scaf4	mRNA	25.65	22.07	22.12	23.12	22.98	23.68	21.55	22.72	24.78	23.6	23.21833333	23.24	10.2	8.88	9.04	9.43	9.24	9.38	8.55	8.95	9.73	9.34	9.198333333	9.3875	641	575	571	604	564	583	533	540	614	611	574.1666667	597.75
259111	Olfr974	mRNA
74841	Usp38	mRNA	25.57	23.74	27.44	26.79	23.86	22.47	22.96	25.01	25.29	25.56	24.19166667	25.885	10.17	9.55	11.21	10.93	9.59	8.9	9.11	9.85	9.93	10.12	9.583333333	10.465	597	562	636	639	515	502	523	532	589	600	543.5	608.5
239731	Rimbp3	mRNA	0.69	0.61	0.84	0.86	0.82	1.2	1.2	1.71	2.02	0.92	1.311666667	0.75	0.28	0.25	0.34	0.35	0.33	0.48	0.48	0.67	0.79	0.37	0.52	0.305	24	22	30	31	28	41	41	56	69	33	44.66666667	26.75
245572	Tbx22	mRNA	0.06	0	0.06	0.06	0.06	0.12	0.24	0.12	0	0.11	0.108333333	0.045	0.02	0	0.02	0.02	0.02	0.05	0.1	0.05	0	0.04	0.043333333	0.015	1	0	1	1	1	2	4	1	0	1	1.5	0.75
18081	Ninj1	mRNA	40.08	39.53	40.43	56.63	24.51	23.65	36.63	39.71	36.01	46.94	34.575	44.1675	15.94	15.9	16.52	23.1	9.85	9.37	14.53	15.64	14.14	18.58	13.685	17.865	240	246	249	352	145	140	217	225	212	290	204.8333333	271.75
19024	Ppfibp2	mRNA	4.03	6.39	6.45	14.46	7.22	9.39	8.92	7.99	7.9	4.9	7.72	7.8325	1.6	2.57	2.64	5.9	2.9	3.72	3.54	3.15	3.1	1.94	3.058333333	3.1775	76	121	123	274	129	173	161	146	144	95	141.3333333	148.5
77593	Usp45	mRNA	24.79	27.55	24.74	23.45	23.58	25.78	25.47	29.16	28.26	28.35	26.76666667	25.1325	9.86	11.09	10.11	9.57	9.48	10.21	10.1	11.49	11.1	11.22	10.6	10.1575	869	1013	896	858	823	887	885	972	985	1025	929.5	909
193385	Ripor2	mRNA	45.59	43.83	39.73	32.24	26.14	22.75	35.82	44.94	50.26	54.24	39.025	40.3475	18.13	17.63	16.24	13.15	10.51	9.01	14.21	17.7	19.73	21.47	15.43833333	16.2875	1322.5	1305	1111	932	749.77	649.87	987	1195	1383	1589	1092.273333	1167.625
217463	Snx13	mRNA	34.19	35.43	34.77	32.85	29.74	32.82	35.7	34.12	35.76	35.54	33.94666667	34.31	13.6	14.25	14.21	13.4	11.95	13	14.17	13.44	14.04	14.07	13.445	13.865	1253	1354	1311	1258	1077	1182	1289	1190	1295	1341	1229	1294
19128	Pros1	mRNA	27.25	17.25	14.27	43.32	11.45	11.61	12.21	14.38	10.81	11.14	11.93333333	25.5225	10.84	6.94	5.83	17.67	4.6	4.6	4.85	5.67	4.24	4.41	4.728333333	10.32	512	343	274	861	217	212	228	260	199	220	222.6666667	497.5
BGIG10090_44975		mRNA
140765	Tmprss3	mRNA	0.19	0	0.19	0.12	0	0.06	0	0.13	0.06	0	0.041666667	0.125	0.08	0	0.08	0.05	0	0.03	0	0.05	0.03	0	0.018333333	0.0525	3	0	3	2	0	1	0	2	1	0	0.666666667	2
16859	Lgals9	mRNA	13.52	9.98	10.56	16.94	10.99	12.99	11.83	12.74	10.25	9.34	11.35666667	12.75	5.38	4.02	4.31	6.91	4.42	5.15	4.69	5.02	4.02	3.7	4.5	5.155	111	85	89	144	89	105	96	99	83	79	91.83333333	107.25
19328	Rab12	mRNA	177.08	166.76	161.63	153.9	140.94	130.48	151.91	141.87	138.78	164.82	144.8	164.8425	70.43	67.09	66.05	62.78	56.64	51.68	60.28	55.89	54.49	65.24	57.37	66.5875	1988	1922	1841	1737	1530	1429	1618	1499	1537	1859	1578.666667	1872
93877	Pcdhb6	mRNA	1.21	0.95	0.88	1.39	1.07	0.84	1.69	1.52	2.92	1.03	1.511666667	1.1075	0.48	0.38	0.36	0.57	0.43	0.33	0.67	0.6	1.15	0.41	0.598333333	0.4475	16	13	12	19	14	11	22	19	38	14	19.66666667	15
22025	Nr2c1	mRNA	10.41	10.24	9.16	12.67	9.24	9.13	9.99	11.35	9.89	9.06	9.776666667	10.62	4.14	4.12	3.74	5.17	3.71	3.62	3.97	4.47	3.88	3.59	3.873333333	4.2925	249	253	226	307	218	211	233	254	234	221	228.5	258.75
19364	Rad51d	mRNA	15.21	15.97	17.04	16.7	14.19	15.32	17.05	20.72	16.53	14.29	16.35	16.23	6.05	6.42	6.96	6.81	5.7	6.07	6.77	8.16	6.49	5.66	6.475	6.56	320	350	369	422	355	369	386	402	385	281	363	365.25
94041	Allc	mRNA	0.65	0.25	0.63	0.12	0.76	1.05	0.76	0.68	0.25	0.25	0.625	0.4125	0.26	0.1	0.26	0.05	0.31	0.41	0.3	0.27	0.1	0.1	0.248333333	0.1675	5	2	5	1	6	8	6	5	2	2	4.833333333	3.25
13972	Gnb1l	mRNA	2.85	3.21	2.52	3.17	2.28	2.71	1.95	2.48	2.42	2.98	2.47	2.9375	1.13	1.29	1.03	1.3	0.92	1.07	0.77	0.98	0.95	1.18	0.978333333	1.1875	60	70	54	68	47	56	40	49	50	64	51	63
69694	Tatdn1	mRNA	19.22	19.02	18.71	17.65	14.63	13.84	17.72	13.8	13.91	19.69	15.59833333	18.65	7.65	7.65	7.65	7.2	5.88	5.48	7.03	5.44	5.46	7.79	6.18	7.5375	172.92	185.87	153.27	170.71	142.71	98.11	137.72	141.17	120.39	162.47	133.7616667	170.6925
75007	Mindy1	mRNA	24.39	20.3	25.53	32.61	26.27	27.31	24.13	20.38	21.5	20.51	23.35	25.7075	9.7	8.17	10.43	13.3	10.56	10.82	9.58	8.03	8.44	8.12	9.258333333	10.4	348	335	428	523	388	382	369	308	340	315	350.3333333	408.5
69540	Klk10	mRNA	0.27	0.39	0.66	0.53	0.41	0	0.41	0.14	0.14	0.53	0.271666667	0.4625	0.11	0.16	0.27	0.21	0.17	0	0.16	0.06	0.05	0.21	0.108333333	0.1875	2	3	5	4	3	0	3	1	1	4	2	3.5
77432	9530002B09Rik	mRNA
69957	Cdc16	mRNA	67.56	64.72	63.76	64.53	49.15	48.1	55.35	58.89	61.52	64.04	56.175	65.1425	26.87	26.04	26.06	26.32	19.75	19.05	21.96	23.2	24.15	25.35	22.24333333	26.3225	873	869	843	866	630	610	707	719	780	851	716.1666667	862.75
237082	Nxt2	mRNA	36.83	41.14	39.52	42.34	43.92	42.59	43.48	48.04	42.35	38.48	43.14333333	39.9575	14.65	16.55	16.15	17.27	17.65	16.87	17.25	18.92	16.63	15.23	17.09166667	16.155	526	609	580	627	620	600	613	649	595	566	607.1666667	585.5
213011	Zfp583	mRNA	7.35	9.17	6.75	6.11	6.9	6.07	6.73	5.86	5.77	7.25	6.43	7.345	2.92	3.69	2.76	2.49	2.77	2.4	2.67	2.31	2.26	2.87	2.546666667	2.965	155	180	139	139	127	116	136	121	131	161	132	153.25
19069	Nup88	mRNA	60.75	60.07	69.68	67.04	57.54	53.63	64.53	64.04	70.76	57.59	61.34833333	64.385	24.17	24.17	28.48	27.34	23.13	21.24	25.61	25.23	27.78	22.8	24.29833333	26.04	853	875	1006	977	799	743	896	852	979	834	850.5	927.75
BGIG10090_44781		mRNA
319508	Syt15	mRNA	2.49	1.19	1.43	2.99	1	1	0.92	1.1	1.19	1.17	1.063333333	2.025	0.99	0.48	0.58	1.22	0.4	0.4	0.37	0.43	0.47	0.46	0.421666667	0.8175	50	25	31	63	21	20.92	18	22	22	21	20.82	42.25
13430	Dnm2	mRNA	51.23	43.36	53.29	67.31	52.8	53.88	46.82	53	44.62	43.63	49.125	53.7975	20.38	17.45	21.78	27.46	21.22	21.34	18.58	20.88	17.52	17.27	19.46833333	21.7675	977.08	868.19	1058.99	1366.42	1030.56	1040.8	905.59	960.62	858.5	878.28	945.725	1067.67
13179	Dcn	mRNA	98.04	151.35	53.31	101.65	19.79	15.19	17.49	20.79	15.34	162.52	41.85333333	101.0875	39	60.89	21.79	41.46	7.95	6.02	6.94	8.19	6.02	64.33	16.575	40.785	1027	1656	576	1089	205	156	182	207	159	1771	446.6666667	1087
619288	Fam71a	mRNA	0	0	0	0	0	0	0	0	0.08	0	0.013333333	0	0	0	0	0	0	0	0	0	0.03	0	0.005	0	0	0	0	0	0	0	0	0	1	0	0.166666667	0
54526	Syt10	mRNA	30.49	22.59	11.8	17.6	3.46	2.67	6.2	13.27	12.06	19.77	9.571666667	20.62	12.13	9.09	4.82	7.18	1.39	1.06	2.46	5.23	4.73	7.82	3.781666667	8.305	1440	1166	555	852	161	120	306	600	530	1057	462.3333333	1003.25
102580	Alg9	mRNA	23.48	26.85	21.25	19.39	20.13	19.34	19.19	19.24	20.94	23.71	20.425	22.7425	9.34	10.8	8.68	7.91	8.09	7.66	7.62	7.58	8.22	9.38	8.091666667	9.1825	378	447	353	325	321	306	306	292	333	395	325.5	375.75
56379	Kcnj1	mRNA	0	0	0	0.11	0	0	0	0	0	0	0	0.0275	0	0	0	0.04	0	0	0	0	0	0	0	0.01	0	0	0	2	0	0	0	0	0	0	0	0.5
102639870	Gm38523	mRNA	0	0.2	0.21	0.27	0.37	0.64	0	0	0.21	0.2	0.236666667	0.17	0	0.08	0.08	0.11	0.15	0.25	0	0	0.08	0.08	0.093333333	0.0675	0	1	1	1	1	3	0	0	1	1	1	0.75
17194	Mbl1	mRNA
329702	Dcst2	mRNA	1.4	0.92	1.37	0.57	0.97	0.91	0.25	0.63	0.75	0.79	0.716666667	1.065	0.56	0.37	0.56	0.23	0.39	0.36	0.1	0.25	0.29	0.31	0.283333333	0.43	19	13	19	8	13	12	3	8	10	11	9.5	14.75
67495	Tmem167b	mRNA	51.29	52.84	50.45	55.18	44.96	43.17	49.43	51.46	49.79	50.53	48.22333333	52.44	20.4	21.26	20.62	22.51	18.07	17.1	19.61	20.27	19.55	20	19.1	21.1975	847	905	856	945	734	703	807	805	810	860	786.5	888.25
17344	Pias2	mRNA	37.26	39.49	44.12	43.64	37.96	41.01	41.63	42.87	41.52	39.3	40.715	41.1275	14.82	15.89	18.03	17.8	15.26	16.24	16.52	16.89	16.3	15.56	16.12833333	16.635	1035	1169	1220	1262	1131	1187	1168	1176	1198	1154	1169	1171.5
216001	Micu1	mRNA	80.87	99.23	96.05	124.67	99.02	107.54	121.04	125.57	116.14	99.65	111.4933333	100.205	32.17	39.92	39.25	50.85	39.8	42.6	48.03	49.47	45.6	39.45	44.15833333	40.5475	1102	1402	1344	1759	1330	1442	1629	1617	1558	1402	1496.333333	1401.75
52837	Tmx4	mRNA	132.29	142.28	129.17	143.48	107.34	101.3	127.12	128.85	136.53	148.24	124.8966667	136.805	52.62	57.24	52.79	58.52	43.14	40.12	50.44	50.76	53.6	58.68	49.45666667	55.2925	4021	4483	4033	4521	3226	3034	3819	3711	4090	4642	3753.666667	4264.5
BGIG10090_45365		mRNA
74041	Ddias	mRNA	0.85	0.82	0.98	0.73	0.51	0.36	0.66	0.79	0.97	0.73	0.67	0.845	0.34	0.33	0.4	0.3	0.2	0.14	0.26	0.31	0.38	0.29	0.263333333	0.3425	17	17	20	15	10	7	13	15	19	15	13.16666667	17.25
76527	Il34	mRNA	86.31	84.39	71.77	85.36	79.97	79.76	98.94	89.52	95.42	83.68	87.88166667	81.9575	34.33	33.95	29.33	34.82	32.14	31.59	39.26	35.27	37.46	33.13	34.80833333	33.1075	840	851	718	860	766	763	950	823	911	838	841.8333333	817.25
12144	Blm	mRNA	2.96	2.67	3.25	3.65	2	2.1	2.41	2.21	2.86	2.53	2.351666667	3.1325	1.18	1.07	1.33	1.49	0.8	0.83	0.96	0.87	1.12	1	0.93	1.2675	80	73	88	100	53	56	63	55	74	68	61.5	85.25
28081	Fam104a	mRNA	41.47	43.46	40.77	50.71	49.63	52.33	47.71	44.49	45.25	40.45	46.64333333	44.1025	16.49	17.49	16.66	20.69	19.95	20.73	18.93	17.53	17.76	16.01	18.485	17.8325	623.18	677.25	629.64	790.31	736.51	775.7	708.86	633.48	669.9	625.81	691.71	680.095
11304	Abca4	mRNA	2.74	1.86	1.37	3.63	1.79	1.27	2.11	2.92	1.94	2.07	2.016666667	2.4	1.09	0.75	0.56	1.48	0.72	0.5	0.84	1.15	0.76	0.82	0.798333333	0.97	113	77	55	148	62	56	85	112	73	87	79.16666667	98.25
12789	Cnga2	mRNA	0.54	0.75	0.64	1.55	0.46	0.61	0.29	0.5	0.3	0.12	0.38	0.87	0.21	0.3	0.26	0.63	0.18	0.24	0.11	0.2	0.12	0.05	0.15	0.35	9	13	11	28	8	10	5	8	5	2	6.333333333	15.25
BGIG10090_42021		mRNA
100859931	Gm20604	mRNA	15.33	16.55	11.72	14.97	9.57	12.18	13.91	13.11	15.55	16.77	13.515	14.6425	6.1	6.66	4.79	6.11	3.85	4.82	5.52	5.16	6.11	6.64	5.35	5.915	343.72	384.56	269.78	347.93	212.18	269.01	308.23	278.43	343.57	387.26	299.78	336.4975
547349	LOC547349	mRNA	0.13	0	0	0	0	0	0	0	0	0	0	0.0325	0.05	0	0	0	0	0	0	0	0	0	0	0.0125	0.83	0	0	0	0	0	0	0	0	0	0	0.2075
67042	Ift27	mRNA	41.36	41.78	40.38	44.59	39.19	35.86	35.28	37.9	34.36	33.09	35.94666667	42.0275	16.45	16.81	16.5	18.19	15.75	14.2	14	14.93	13.49	13.1	14.245	16.9875	218	229	219	244	204	187	184	189	178	180	187	227.5
211389	Suox	mRNA	17.48	15.92	19.78	22.91	14.06	14.39	14.96	18.22	14.34	14.71	15.11333333	19.0225	6.95	6.4	8.08	9.34	5.65	5.7	5.94	7.18	5.63	5.82	5.986666667	7.6925	234	221	272	318	186	190	198	231	189	203	199.5	261.25
66085	Eif3f	mRNA	237.82	223.31	245.54	246.93	242.25	219.86	223.93	218.74	222	207.02	222.3	238.4	94.59	89.85	100.35	100.72	97.36	87.09	88.85	86.17	87.16	81.95	88.09666667	96.3775	1966	1917	2087	2118	1979	1795	1831	1712	1806	1765	1814.666667	2022
66070	Cwc15	mRNA	121.68	141.52	133.6	150.43	139.83	134.49	132.22	134.56	142.1	134.44	136.2733333	136.8075	48.4	56.94	54.6	61.36	56.2	53.27	52.46	53.01	55.79	53.22	53.99166667	55.325	740	893	837	951	840	809	795	776	849	845	819	855.25
BGIG10090_45497		mRNA
75266	Tomm20l	mRNA	0	0	0	0.35	0	0.37	0	0	0	0	0.061666667	0.0875	0	0	0	0.14	0	0.15	0	0	0	0	0.025	0.035	0	0	0	1	0	1	0	0	0	0	0.166666667	0.25
170939	Krtap19-9b	mRNA
BGIG10090_42759		mRNA
17463	Psmd7	mRNA	136.43	153.22	146.69	161.41	154.55	158.93	156.03	151.87	167.61	158	157.8316667	149.4375	54.27	61.65	59.95	65.84	62.12	62.95	61.91	59.83	65.81	62.54	62.52666667	60.4275	1205	1405	1332	1479	1349	1386	1363	1270	1457	1439	1377.333333	1355.25
13717	Eln	mRNA	6.54	6.19	7.12	17.29	3.39	5.69	4.05	6.01	4.79	6.08	5.001666667	9.285	2.6	2.49	2.91	7.05	1.36	2.25	1.61	2.37	1.88	2.41	1.98	3.7625	147	144	162	403	75	126	90	128	106	141	111	214
381091	H2-Eb2	mRNA	0	0	0	0.05	0	0	0	0	0.05	0	0.008333333	0.0125	0	0	0	0.02	0	0	0	0	0.02	0	0.003333333	0.005	0	0	0	1	0	0	0	0	1	0	0.166666667	0.25
14853	Gspt2	mRNA	39.89	45.95	39.02	33.59	30	29.28	36.8	32.93	41.35	42.58	35.49	39.6125	15.87	18.49	15.95	13.7	12.06	11.6	14.6	12.97	16.23	16.85	14.05166667	16.0025	569	680	572	497	423	412	519	445	581	626	501	579.5
100504608	Eef1akmt3	mRNA	0	0	0	0	0	0.3	0	0	0	0	0.05	0	0	0	0	0	0	0.12	0	0	0	0	0.02	0	0	0	0	0	0	1	0	0	0	0	0.166666667	0
67656	4930548H24Rik	mRNA	0	0	0.12	0	0	0.13	0	0.14	0	0	0.045	0.03	0	0	0.05	0	0	0.05	0	0.05	0	0	0.016666667	0.0125	0	0	1	0	0	1	0	1	0	0	0.333333333	0.25
20508	Slc18a3	mRNA	0.29	0.35	0.78	7.21	1.98	1.62	3.23	12.11	7.74	0	4.446666667	2.1575	0.12	0.14	0.32	2.94	0.8	0.64	1.28	4.77	3.04	0	1.755	0.88	4	5	11	103	27	22	44	158	105	0	59.33333333	30.75
54217	Rpl36	mRNA	409.6	408.78	431.66	477.97	438.16	379.67	427.65	430.94	373.33	369.34	403.1816667	432.0025	162.92	164.47	176.41	194.96	176.11	150.39	169.69	169.77	146.58	146.2	159.79	174.69	686	708	753	819	705	621	690	662	592	629	649.8333333	741.5
216049	Zfp365	mRNA	431.02	399.14	311.21	321.3	518.57	516.54	477.64	463.19	413.65	396.74	464.3883333	365.6675	171.44	160.59	127.18	131.06	208.42	204.6	189.52	182.47	162.41	157.05	184.0783333	147.5675	10767	10337	7986	8321	12808	12717	11794	10963	10183	10211	11446	9352.75
100039810	Gm20816	mRNA
103466	Nt5dc3	mRNA	80.59	82.65	98.51	51.61	51.56	52.35	54.69	56.56	56.42	98.31	61.64833333	78.34	32.06	33.25	40.26	21.05	20.72	20.73	21.7	22.28	22.15	38.91	24.415	31.655	2815	2961	3540	1866	1782	1802	1869	1881	1942	3544	2136.666667	2795.5
407795	BC030870	mRNA
20194	S100a10	mRNA	179.23	150.23	97.43	152.86	96.5	99.8	85.81	104.16	61.73	116.07	94.01166667	144.9375	71.29	60.44	39.82	62.35	38.78	39.53	34.05	41.03	24.24	45.95	37.26333333	58.475	552	480	309	487	296	305	260	301	188	369	286.5	457
20912	Stxbp3	mRNA	19.23	18.95	28.7	34.62	19.82	18.38	20.4	22.91	18.71	13.99	19.035	25.375	7.65	7.63	11.73	14.12	7.97	7.28	8.1	9.03	7.35	5.54	7.545	10.2825	264	270	405	493	269	249	277	298	253	198	257.3333333	358
387334	Defb50	mRNA
67105	Timm21	mRNA	15.02	17.92	14.95	23.34	18.23	15.75	19.23	21.64	16.1	16.67	17.93666667	17.8075	5.97	7.21	6.11	9.52	7.33	6.24	7.63	8.52	6.32	6.6	7.106666667	7.2025	111	137	114	179	133	114	140	151	117	126	130.1666667	135.25
666921	Gm12886	mRNA
67996	Srsf6	mRNA	99.35	103.37	90.2	115.37	93.53	87.87	90.12	97.81	91.49	91.16	91.99666667	102.0725	39.52	41.59	36.86	47.06	37.59	34.81	35.76	38.53	35.92	36.08	36.44833333	41.2575	2053	2215	1915	2472	1911	1790	1841	1915	1863	1941	1876.833333	2163.75
269614	Pank4	mRNA	32.12	34.09	27.05	36.03	34.01	32.36	35.4	37.1	32.61	32.84	34.05333333	32.3225	12.78	13.72	11.05	14.7	13.67	12.82	14.04	14.61	12.8	13	13.49	13.0625	474	520	409	550	494	471	516	518	474	497	495	488.25
73388	Bpifa3	mRNA
73936	Ccdc175	mRNA	0.39	0.16	0.27	0.16	0.11	0.11	0.33	0.17	0.22	0.21	0.191666667	0.245	0.15	0.06	0.11	0.07	0.04	0.04	0.13	0.07	0.09	0.08	0.075	0.0975	7	3	5.01	3	2	2	6	3	4.01	4	3.501666667	4.5025
192157	Socs7	mRNA	45.89	44.08	40.22	36.05	47.74	50.42	44.61	47.57	50.53	46.82	47.94833333	41.56	18.25	17.73	16.44	14.7	19.19	19.97	17.7	18.74	19.84	18.53	18.995	16.78	1924	1914	1734	1567	1982	2089	1837	1897	2094	2022	1986.833333	1784.75
56361	Pus1	mRNA	19.68	17.4	20.83	22.66	18.16	22.33	21.21	19.37	16.87	18.65	19.43166667	20.1425	7.83	7	8.51	9.24	7.3	8.84	8.41	7.63	6.62	7.38	7.696666667	8.145	180	167	202	207	156	203	192	172	153	182	176.3333333	189
11810	Apobec1	mRNA	2.38	2.04	3.18	5.21	3.31	2.43	2.02	2.69	2.03	2.2	2.446666667	3.2025	0.95	0.82	1.3	2.12	1.33	0.96	0.8	1.06	0.8	0.87	0.97	1.2975	31	28	41	70	41	30	25	32	25	29	30.33333333	42.5
15558	Htr2a	mRNA	16.95	9.04	18.09	19.55	10.61	18.02	26.4	18.39	29.1	12.15	19.11166667	15.9075	6.74	3.64	7.39	7.98	4.26	7.14	10.48	7.24	11.42	4.81	7.558333333	6.4375	291	161	319	348	180	305	448	299	492	215	323.1666667	279.75
20935	Surf6	mRNA	13.93	14.15	15.28	17.63	13.27	14.33	13.4	13.34	14.9	12.66	13.65	15.2475	5.54	5.69	6.24	7.19	5.33	5.68	5.32	5.26	5.85	5.01	5.408333333	6.165	205	216	231	269	193	208	195	186	216	192	198.3333333	230.25
73333	Slc25a31	mRNA	0.25	0.16	0.24	0.08	0	0	0	0.62	0.26	0.16	0.173333333	0.1825	0.1	0.06	0.1	0.03	0	0	0	0.24	0.1	0.06	0.066666667	0.0725	3	2	3	1	0	0	0	7	3	2	2	2.25
327956	Vmo1	mRNA	0	0.3	0.3	0.6	0.63	0.32	0.32	0.33	0.32	0	0.32	0.3	0	0.12	0.12	0.25	0.26	0.13	0.13	0.13	0.13	0	0.13	0.1225	0	1	1	2	2	1	1	1	1	0	1	1
212898	Dse	mRNA	6.29	5.56	4.32	7.62	4.52	4.54	7.61	4.73	5.28	5.34	5.336666667	5.9475	2.5	2.24	1.77	3.11	1.82	1.8	3.02	1.86	2.07	2.11	2.113333333	2.405	135	126	99	179	94	92	157	106	121	126	116	134.75
170767	Rfxap	mRNA	31.76	37.14	32.18	26.61	28.41	30.62	26.26	23.19	30.18	30.49	28.19166667	31.9225	12.63	14.94	13.15	10.85	11.42	12.13	10.42	9.14	11.85	12.07	11.17166667	12.8925	389	472	405	338	344	370	318	269	364	385	341.6666667	401
620697	Vmn2r68	mRNA
171193	Vmn1r6	mRNA
80981	Arl4d	mRNA	13.45	12.44	27.2	41.46	32.08	49.75	36.63	42.78	55.24	29.57	41.00833333	23.6375	5.35	5.01	11.12	16.91	12.9	19.71	14.53	16.85	21.69	11.71	16.23166667	9.5975	101	97	210	323	238	369	272	304	408	229	303.3333333	182.75
258259	Olfr1338	mRNA	0	0	0	0.2	0	0	0.13	0	0	0	0.021666667	0.05	0	0	0	0.08	0	0	0.05	0	0	0	0.008333333	0.02	0	0	0	1	0	0	1	0	0	0	0.166666667	0.25
84543	Sval2	mRNA
93700	Pcdhgb2	mRNA	6.74	8.96	10.33	13.55	10.81	12.79	13.14	11.37	11.7	9.01	11.47	9.895	2.68	3.6	4.22	5.53	4.35	5.07	5.22	4.48	4.6	3.57	4.548333333	4.0075	183.49	252.99	289.05	382.53	291.23	343.38	353.94	293.53	314.2	252.95	308.205	277.015
233812	Mosmo	mRNA	32.85	37.38	35.06	33.3	37.07	37.9	37.84	34.26	36.9	37.6	36.92833333	34.6475	13.07	15.04	14.33	13.59	14.9	15.01	15.01	13.5	14.49	14.88	14.63166667	14.0075	809	875	908	860	828	890	880	793	875	944	868.3333333	863
20555	Slfn1	mRNA	0.38	0.37	1.03	1.58	0	0.1	0	0	0.1	0.09	0.048333333	0.84	0.15	0.15	0.42	0.64	0	0.04	0	0	0.04	0.04	0.02	0.34	4	4	11	17	0	1	0	0	1	1	0.5	9
17827	Mtx1	mRNA	47.57	43.78	48.79	48.02	46.46	44.65	42.9	45.46	43.21	48.05	45.12166667	47.04	18.92	17.61	19.94	19.59	18.67	17.69	17.02	17.91	16.96	19.02	17.87833333	19.015	399	382	422	418	385	371	356	362	358	417	374.8333333	405.25
57890	Il17re	mRNA	0.19	0.63	0.19	0.54	0.12	0.26	0.32	0.13	0.19	0.25	0.211666667	0.3875	0.08	0.25	0.08	0.22	0.05	0.1	0.13	0.05	0.08	0.1	0.085	0.1575	3	11	3	8	2	4	5	2	3	4	3.333333333	6.25
20463	Cox7a2l	mRNA	315.72	336.64	326.03	341.32	374.79	346.28	349.8	370.7	339.62	330.02	351.8683333	329.9275	125.58	135.44	133.24	139.23	150.63	137.16	138.8	146.03	133.34	130.63	139.4316667	133.3725	1791	1985	1903	2010	2100	1943	1964	1990	1894	1932	1970.5	1922.25
70840	Slc22a16	mRNA
627569	Vmn2r12	mRNA
22326	Vax1	mRNA	1.5	1.42	1.56	6.7	2.21	1.83	1.68	1.35	3.42	1.83	2.053333333	2.795	0.59	0.57	0.64	2.73	0.89	0.73	0.67	0.53	1.34	0.72	0.813333333	1.1325	24	23	26	111	35	33	26	20	57	31	33.66666667	46
101055806	Gm10378	mRNA	0	0.24	0.12	0.24	0.51	0	0.13	0.4	0.13	0.12	0.215	0.15	0	0.1	0.05	0.1	0.21	0	0.05	0.16	0.05	0.05	0.086666667	0.0625	0	2	1	2	4	0	1	3	1	1	1.666666667	1.25
107515	Lgr4	mRNA	16.04	17.15	15.84	18.61	19.03	16.48	15.96	17.35	16.68	17.59	17.18166667	16.91	6.38	6.9	6.48	7.59	7.65	6.53	6.33	6.84	6.55	6.96	6.81	6.8375	479	531	486	576	562	485	471	491	491	541	506.8333333	518
17751	Mt3	mRNA	726.69	890.6	721.65	955.81	782.06	891.26	738.53	811.2	779.76	769.13	795.3233333	823.6875	289.05	358.32	294.92	389.88	314.32	353.03	293.04	319.56	306.15	304.45	315.0916667	333.0425	1728	2212	1770	2365	1834	2109	1741	1821	1815	1893	1868.833333	2018.75
268905	Krtap13-1	mRNA
258740	Olfr957	mRNA
11776	Ap3d1	mRNA	138.62	132.22	115.78	116.98	109.72	121.27	130.53	136.92	134.27	138.52	128.5383333	125.9	55.14	53.2	47.32	47.72	44.1	48.04	51.79	53.94	52.72	54.83	50.90333333	50.845	3878	3842	3324	3397	3038	3350	3622	3631	3716	4003	3560	3610.25
258266	Olfr247	mRNA
16678	Krt1	mRNA	5.87	6.62	6.54	2.76	2.17	2.47	2.24	2.72	2.91	5.9	3.068333333	5.4475	2.33	2.66	2.67	1.13	0.87	0.98	0.89	1.07	1.14	2.34	1.215	2.1975	82	96	94	40	30	34	31	36	40	85	42.66666667	78
258036	Olfr198	mRNA
107995	Cdc20	mRNA	0.9	0.87	1.27	1.94	1.32	1.12	1.63	2.02	1.53	0.97	1.431666667	1.245	0.36	0.35	0.52	0.79	0.53	0.44	0.65	0.79	0.6	0.39	0.566666667	0.505	9	9	13	20	13	11	16	19	15	10	14	12.75
11695	Alx4	mRNA	2.34	2.57	1.33	5.35	1.18	1.1	1.74	1.89	0.63	2.46	1.5	2.8975	0.93	1.04	0.54	2.18	0.48	0.44	0.69	0.74	0.25	0.98	0.596666667	1.1725	72	82	42	170	36	33	53	55	19	78	45.66666667	91.5
669780	Gm16527	mRNA
22718	Zfp60	mRNA	23.77	27.49	24.47	28.34	23.25	21.92	22.9	26.76	32.12	23.88	25.13833333	26.0175	9.46	11.06	10	11.56	9.34	8.68	9.09	10.54	12.61	9.45	9.951666667	10.52	541.99	645	569	667	520	488	512	576	719	558	562.1666667	605.7475
574437	Xlr3b	mRNA	5.73	2.96	3.15	7.24	2.26	13.78	0.57	1.94	5.16	0	3.951666667	4.77	2.28	1.19	1.29	2.95	0.91	5.46	0.22	0.77	2.02	0	1.563333333	1.9275	51.17	27.42	28.93	63.65	19.94	118.81	3.72	16.45	45.53	0	34.075	42.7925
80909	Castor2	mRNA	60.3	56.87	41.65	46.39	49.83	55.23	44.4	43.81	48.73	53.21	49.20166667	51.3025	23.99	22.88	17.02	18.92	20.03	21.88	17.62	17.26	19.13	21.06	19.49666667	20.7025	1694	1656	1202	1351	1384	1529	1233	1166	1349	1540	1366.833333	1475.75
433813	Pusl1	mRNA	31.45	30.37	27.09	26.33	27.21	30.57	29.2	23.07	25.84	28.43	27.38666667	28.81	12.51	12.22	11.07	10.74	10.94	12.11	11.59	9.09	10.15	11.25	10.855	11.635	219.96	217.29	194.41	188.97	186.29	211.41	196.3	150.04	175.22	204.44	187.2833333	205.1575
217715	Eif2b2	mRNA	47.62	42.93	50.05	51.99	43.39	44.22	44.15	44.69	48.38	48.8	45.605	48.1475	18.94	17.27	20.45	21.21	17.44	17.52	17.52	17.6	18.99	19.32	18.065	19.4675	422	395	456	478	380	387	387	375	422	446	399.5	437.75
71927	Itfg1	mRNA	220.43	232.01	228.58	208.78	207.66	201.12	228.22	228.02	252.04	245.08	227.0233333	222.45	87.68	93.34	93.42	85.16	83.46	79.66	90.56	89.82	98.96	97.01	89.91166667	89.9	4298	4691	4579	4221	4003	3866	4399	4212	4842	4924	4374.333333	4447.25
71824	1700006A11Rik	mRNA
54199	Ccrl2	mRNA	1.26	0.97	0.84	1.18	1.78	1.55	1.17	1.07	1.14	0.73	1.24	1.0625	0.5	0.39	0.34	0.48	0.72	0.61	0.47	0.42	0.45	0.29	0.493333333	0.4275	15	11	9	14	19	18	13	12	11	9	13.66666667	12.25
666931	Gm10573	mRNA
66290	Atp6v1g1	mRNA	157.89	170.13	151.62	170.19	154.9	145.24	154.12	144.07	140.97	156.37	149.2783333	162.4575	62.8	68.45	61.96	69.42	62.26	57.53	61.15	56.75	55.35	61.9	59.15666667	65.6575	908	1017	897	1016	880	826	877	784	797	928	848.6666667	959.5
240261	Ccdc112	mRNA	13.48	12.48	13.6	11.25	9.1	9.15	10.35	12.63	13.73	13.1	11.34333333	12.7025	5.36	5.02	5.56	4.59	3.66	3.62	4.11	4.97	5.39	5.19	4.49	5.1325	215	208	225	187	144	144	163	191	216	215	178.8333333	208.75
56546	Sec1	mRNA	1.37	4.86	2.92	0.5	4.24	4.51	0.88	1.12	0.66	3.91	2.553333333	2.4125	0.55	1.95	1.19	0.2	1.7	1.79	0.35	0.44	0.26	1.55	1.015	0.9725	21.76	80.17	48.3	7	68.29	70.43	13.31	16.6	10	65.3	40.655	39.3075
100038948	Mup9	mRNA	0	0	0	0	0	0	0	0	0	0.22	0.036666667	0	0	0	0	0	0	0	0	0	0	0.09	0.015	0	0	0	0	0	0	0	0	0	0	1	0.166666667	0
22144	Tuba3a	mRNA	0.12	0	0.12	0	0.12	0	0	0	0.12	0	0.04	0.06	0.05	0	0.05	0	0.05	0	0	0	0.05	0	0.016666667	0.025	1	0	1	0	1	0	0	0	1	0	0.333333333	0.5
28042	Selenoi	mRNA	22.76	24.93	20.9	26.41	19.95	23.43	28.99	28.45	29.87	23.57	25.71	23.75	9.05	10.03	8.54	10.77	8.02	9.28	11.5	11.21	11.73	9.33	10.17833333	9.5975	916	1040	864	1102	794	929	1153	1085	1185	977	1020.5	980.5
18000	2-Sep	mRNA	50.29	48.71	48.99	64.87	56.16	46.79	54.01	59.39	51.13	45.26	52.12333333	53.215	20	19.6	20.02	26.46	22.57	18.53	21.43	23.39	20.07	17.91	20.65	21.52	940	945	941	1258	1038	863	998	1052	942	872	960.8333333	1021
333605	Frmpd4	mRNA	22.1	22.65	25.12	23.1	25.11	27.72	24.3	26.17	29.1	27.45	26.64166667	23.2425	8.79	9.11	10.27	9.42	10.09	10.98	9.64	10.31	11.42	10.87	10.55166667	9.3975	1103	1169	1281	1194	1231	1357	1194	1232	1429	1411	1309	1186.75
BGIG10090_44982		mRNA
271305	Phf21b	mRNA	4.37	3.58	4.99	6.41	13.2	11.51	5.47	6.56	5.73	4.86	7.888333333	4.8375	1.74	1.44	2.04	2.61	5.3	4.56	2.17	2.59	2.25	1.92	3.131666667	1.9575	94	75	105	143	282	245	117	134	122	108	168	104.25
258465	Olfr1387	mRNA
100039213	Cphx2	mRNA
18812	Prl2c3	mRNA
258721	Olfr514	mRNA
245195	Retnlg	mRNA	1.07	0.34	3.46	10.98	0	0.36	0	0.76	0	0	0.186666667	3.9625	0.43	0.14	1.41	4.48	0	0.14	0	0.3	0	0	0.073333333	1.615	3	1	10	32	0	1	0	2	0	0	0.5	11.5
108168959	LOC108168959	mRNA	0.27	0.51	0.43	0.26	0.18	0.99	0.63	0.85	0.18	0.26	0.515	0.3675	0.11	0.21	0.18	0.1	0.07	0.39	0.25	0.33	0.07	0.1	0.201666667	0.15	3	6	5	3	2	11	7	9	2	3	5.666666667	4.25
258305	Olfr1356	mRNA
20730	Spink1	mRNA
100039150	Mup15	mRNA	0	0	0	0	0	0.22	0	0	0	0	0.036666667	0	0	0	0	0	0	0.09	0	0	0	0	0.015	0	0	0	0	0	0	1	0	0	0	0	0.166666667	0
664608	Rhox4g	mRNA
56454	Aldh18a1	mRNA	19.28	18.54	19.38	21.41	14.72	17.09	16.84	17.52	16.65	18.62	16.90666667	19.6525	7.67	7.46	7.92	8.73	5.92	6.77	6.68	6.9	6.54	7.37	6.696666667	7.945	396	395	409	456	299	346	342	341	337	394	343.1666667	414
170733	Klra17	mRNA
108168108	LOC108168108	mRNA	0.33	0.21	0.25	0.71	0.48	0.49	0.45	0.58	0.6	0.29	0.481666667	0.375	0.13	0.09	0.1	0.29	0.19	0.19	0.18	0.23	0.23	0.11	0.188333333	0.1525	9	6	7	20	13	13	12	15	16	8	12.83333333	10.5
258235	Olfr1084	mRNA
98404	AI597479	mRNA	23.06	24.11	25.55	24.11	26.04	24.66	27.3	26.6	26.13	25.66	26.065	24.2075	9.17	9.7	10.44	9.84	10.47	9.77	10.83	10.48	10.26	10.16	10.32833333	9.7875	464	503	528	503	518	489	543	507	518	532	517.8333333	499.5
109075	Exosc4	mRNA	33.26	34.17	33.92	36.51	34.37	32.18	31.91	32.38	35.01	33.23	33.18	34.465	13.23	13.75	13.86	14.89	13.81	12.75	12.66	12.75	13.75	13.16	13.14666667	13.9325	332	354	348	378	339	317	315	306	344	342	327.1666667	353
20845	Star	mRNA	5.84	5.67	5.06	7.81	5.99	5.28	5.74	6.97	4.59	6.04	5.768333333	6.095	2.32	2.28	2.07	3.19	2.41	2.09	2.28	2.75	1.8	2.39	2.286666667	2.465	137	138	122	190	139	122	133	155	106	146	133.5	146.75
69912	Nup43	mRNA	8.49	7.9	9.94	10.68	4.81	5.53	6.26	6.69	7.9	7.81	6.5	9.2525	3.38	3.18	4.06	4.36	1.93	2.19	2.48	2.64	3.1	3.09	2.571666667	3.745	59	57	71	77	33	38	43	44	54	56	44.66666667	66
76457	Ccdc134	mRNA	7.43	8.82	9.43	14.23	11.23	11.16	10.03	9.14	10.76	7.58	9.983333333	9.9775	2.95	3.55	3.85	5.81	4.52	4.42	3.98	3.6	4.22	3	3.956666667	4.04	108	129	138	199	159	170	145	130	161	113	146.3333333	143.5
102637130	Gm21241	mRNA
57321	Terf2ip	mRNA	42.23	40.91	38.13	45.97	32.25	35.39	38.57	37.58	42.81	41.4	38	41.81	16.8	16.46	15.58	18.75	12.96	14.02	15.31	14.8	16.81	16.39	15.04833333	16.8975	886	890	822	1000	669	732	800	747	885	895	788	899.5
435286	Krtap9-5	mRNA	0	0	0	0	0	0	0	0	0.18	0	0.03	0	0	0	0	0	0	0	0	0	0.07	0	0.011666667	0	0	0	0	0	0	0	0	0	1	0	0.166666667	0
12819	Col15a1	mRNA	0.87	1.44	1.73	3.45	5.5	5.07	3.5	3.2	2.2	2.09	3.593333333	1.8725	0.35	0.58	0.71	1.41	2.21	2.01	1.39	1.26	0.86	0.83	1.426666667	0.7625	23	43	53	102	158	141	100	86	59	59	100.5	55.25
320162	Cep95	mRNA	7.1	7.39	5.61	7.26	8.51	8.36	6.46	8.89	7.33	7.53	7.846666667	6.84	2.82	2.98	2.29	2.96	3.42	3.31	2.56	3.5	2.88	2.98	3.108333333	2.7625	110	118	90	117	131	127	98	128	113	121	119.6666667	108.75
231986	Jazf1	mRNA	33.76	39.23	35.9	29.01	25.58	25.77	32.59	29.88	35.11	40.4	31.555	34.475	13.43	15.78	14.67	11.83	10.28	10.21	12.93	11.77	13.78	15.99	12.49333333	13.9275	570	687	623	508	427	429	544	478	584	703	527.5	597
225870	Rin1	mRNA	59.33	57.25	58.48	49.55	38.94	39.6	45.79	56.32	57.72	47.52	47.64833333	56.1525	23.6	23.03	23.9	20.21	15.65	15.68	18.17	22.18	22.66	18.81	18.85833333	22.685	1476	1475	1469	1264	948	970	1118	1329	1404	1220	1164.833333	1421
22169	Cmpk2	mRNA	17.07	22.04	19	25.13	24.51	22.31	26.08	24.72	29.31	20.74	24.61166667	20.81	6.79	8.87	7.77	10.25	9.85	8.84	10.35	9.74	11.51	8.21	9.75	8.42	313	420	361	470	448	404	469	433	534	390	446.3333333	391
630579	Zfp808	mRNA	0.71	0.88	1.14	1.39	1.41	1.72	0.96	2.52	1.31	0.93	1.475	1.03	0.28	0.35	0.47	0.57	0.57	0.68	0.38	0.99	0.51	0.37	0.583333333	0.4175	13.85	18.31	20.89	26.07	27	24.55	18.12	44.09	23.99	17.52	25.87833333	19.78
76332	Cog2	mRNA	21.25	19.13	28.38	25.69	23.02	25.03	24.33	21.6	26.54	21.99	23.75166667	23.6125	8.45	7.7	11.6	10.48	9.25	9.91	9.65	8.51	10.42	8.7	9.406666667	9.5575	346	324	475	434	371	402	392	333	426	369	382.1666667	394.75
53356	Eif3g	mRNA	164.5	156.35	178.82	169.46	135.97	140.5	155.95	150.44	144.62	156.1	147.2633333	167.2825	65.43	62.9	73.08	69.13	54.65	55.65	61.88	59.26	56.78	61.79	58.335	67.635	921	910	1030	985	752	778	864	797	796	902	814.8333333	961.5
12062	Bdkrb2	mRNA	1.34	1.14	0.98	2.46	0.39	0.84	0.7	0.68	0.55	0.29	0.575	1.48	0.53	0.46	0.4	1	0.16	0.33	0.28	0.27	0.21	0.12	0.228333333	0.5975	29	25	22	55	9	13	16	15	10	7	11.66666667	32.75
74254	Gpn1	mRNA	34.28	38.03	38.86	31.79	29.57	30.8	33.66	29.04	28.04	38.08	31.53166667	35.74	13.64	15.3	15.88	12.97	11.88	12.2	13.36	11.44	11.01	15.07	12.49333333	14.4475	366	424	426	350	323	330	359	297	298	422	338.1666667	391.5
19285	Cavin1	mRNA	17.86	17.67	21.41	22.16	21.23	18.65	18.27	18.4	14.96	15.08	17.765	19.775	7.1	7.11	8.75	9.04	8.53	7.39	7.25	7.25	5.88	5.97	7.045	8	333	342	410	428	391	343	337	325	275	290	326.8333333	378.25
71791	Cpa4	mRNA	0.06	0.25	0.12	0.42	0.26	0.12	0.26	0	0.26	0.17	0.178333333	0.2125	0.02	0.1	0.05	0.17	0.1	0.05	0.1	0	0.1	0.07	0.07	0.085	1	3	2	6	3	2	4	0	4	2	2.5	3
11554	Adrb1	mRNA	20.64	20.03	20.42	16.78	34.08	43.55	25.77	21.12	23.02	24.79	28.72166667	19.4675	8.21	8.06	8.35	6.85	13.7	17.25	10.23	8.32	9.04	9.81	11.39166667	7.8675	294	296	299	248	480	612	363	285	323	364	404.5	284.25
74114	Crot	mRNA	40.8	38.02	33.01	44.34	36.48	26.59	32.65	38.3	26.22	29.28	31.58666667	39.0425	16.23	15.3	13.49	18.08	14.66	10.53	12.96	15.09	10.29	11.59	12.52	15.775	669	648	559	752	594	435	529	594	426	498	512.6666667	657
18313	Olfr16	mRNA
75770	Brsk2	mRNA	97.63	93.22	117.4	90.2	151.85	153.63	120.47	100.84	115.51	108.23	125.0883333	99.6125	38.83	37.5	47.98	36.79	61.03	60.85	47.8	39.72	45.35	42.84	49.59833333	40.275	2442	2402	3029	2345	3751	3781	2966	2380	2831	2770	3079.833333	2554.5
81012	Vmn1r171	mRNA
21350	Tal2	mRNA	0.49	0	0.48	0.32	0	0.33	0.33	0	0.67	0	0.221666667	0.3225	0.2	0	0.2	0.13	0	0.13	0.13	0	0.26	0	0.086666667	0.1325	3	0	3	2	0	2	2	0	4	0	1.333333333	2
68219	Nudt21	mRNA	52.05	52.7	43.13	58.19	33.86	38.48	38.46	49.59	42.52	52.42	42.555	51.5175	20.7	21.2	17.63	23.74	13.61	15.24	15.26	19.54	16.69	20.75	16.84833333	20.8175	305	321	260	354	196	223	223	275	245	317	246.5	310
67755	Ddx47	mRNA	68.78	74.49	72.45	81.4	65.27	69.98	67.69	68.55	69.76	75.29	69.42333333	74.28	27.36	29.97	29.61	33.2	26.23	27.72	26.86	27	27.39	29.8	27.5	30.035	676	760	732	830	634	679	658	638	675	763	674.5	749.5
12970	Crygs	mRNA	0	0	0	0	0.3	0	0	0.31	0	0	0.101666667	0	0	0	0	0	0.12	0	0	0.12	0	0	0.04	0	0	0	0	0	1	0	0	1	0	0	0.333333333	0
240755	4933406M09Rik	mRNA	0	0	0	0	0	0	0	0	0	0.1	0.016666667	0	0	0	0	0	0	0	0	0	0	0.04	0.006666667	0	0	0	0	0	0	0	0	0	0	1	0.166666667	0
66711	Sbds	mRNA	87.54	98.1	91.14	104.3	90.46	90.32	100.42	89.61	92.48	90.61	92.31666667	95.27	34.82	39.47	37.25	42.55	36.36	35.77	39.84	35.3	36.31	35.87	36.575	38.5225	745	860	783	913	747	750	813	722	771	788	765.1666667	825.25
664994	Isoc2a	mRNA	27.1	31.62	29.74	34.69	31.32	35.18	32.15	34.92	28.63	39.64	33.64	30.7875	10.78	12.72	12.15	14.15	12.59	13.93	12.76	13.75	11.24	15.69	13.32666667	12.45	155	188	175	206	177	199	182	189	161	234	190.3333333	181
19334	Rab22a	mRNA	46.77	39.85	41.24	45	40.43	39.83	41.26	45.45	42.77	41.2	41.82333333	43.215	18.6	16.03	16.85	18.36	16.25	15.78	16.37	17.9	16.79	16.31	16.56666667	17.46	501	443	454	500	428	421	437	461	451	455	442.1666667	474.5
319187	Hist1h2bn	mRNA	0	0	0	0.56	0	1.11	0	0	0	0.56	0.278333333	0.14	0	0	0	0.23	0	0.44	0	0	0	0.22	0.11	0.0575	0	0	0	1	0	1.92	0	0	0	1	0.486666667	0.25
108168561	LOC108168561	mRNA
381353	Ajm1	mRNA	101.54	88.01	94.01	75.77	108.53	100.5	81.67	89.83	88.53	84.66	92.28666667	89.8325	40.39	35.41	38.42	30.91	43.62	39.81	32.41	35.39	34.76	33.51	36.58333333	36.2825	2800	2516	2663	2166	2959	2731	2226	2347	2406	2405	2512.333333	2536.25
76415	Fam187b	mRNA	0.5	0	0	0	0.13	0	0	0	0.38	0	0.085	0.125	0.2	0	0	0	0.05	0	0	0	0.15	0	0.033333333	0.05	4	0	0	0	1	0	0	0	3	0	0.666666667	1
64340	Dhx38	mRNA	23.08	21.72	24.09	27.17	25.38	27.22	26.15	26.25	25.79	23.28	25.67833333	24.015	9.18	8.74	9.85	11.08	10.2	10.78	10.38	10.34	10.12	9.21	10.17166667	9.7125	580	564	615	708	631	672	647	630	639	601	636.6666667	616.75
12448	Ccne2	mRNA	5.87	4.39	5.27	6.75	2.64	3.38	4.68	4.48	5.06	3.74	3.996666667	5.57	2.33	1.76	2.16	2.75	1.06	1.34	1.86	1.76	1.99	1.48	1.581666667	2.25	104.08	80.36	94.1	121.22	46.19	58.58	73.43	73.73	78.43	63.67	65.67166667	99.94
74424	Tmc5	mRNA	0.18	0.18	0.09	0	0.12	0.06	0.09	0.19	0	0.29	0.125	0.1125	0.07	0.07	0.04	0	0.05	0.02	0.04	0.07	0	0.11	0.048333333	0.045	4	4	2	0	2	1	2	3	0	6	2.333333333	2.5
73472	Spata18	mRNA	0	0.18	0.09	0.75	0.1	0	0	0.1	0	0.76	0.16	0.255	0	0.07	0.04	0.3	0.04	0	0	0.04	0	0.3	0.063333333	0.1025	0	2	1	8	1	0	0	1	0	8	1.666666667	2.75
338350	Acad12	mRNA	1.18	2.09	1.78	1.85	2	1.95	2.9	3.2	1.88	1.33	2.21	1.725	0.47	0.84	0.73	0.76	0.8	0.77	1.15	1.26	0.74	0.53	0.875	0.7	16	29.63	25	26	27	26.39	39.08	41	25.01	18.59	29.51166667	24.1575
108168573	Gm46716	mRNA	0	0	0	0	0	0	0.09	0	0	0	0.015	0	0	0	0	0	0	0	0.04	0	0	0	0.006666667	0	0	0	0	0	0	0	0.5	0	0	0	0.083333333	0
226439	Ascl5	mRNA	2.35	1.13	0.76	0.38	1.98	0.39	1.98	0.83	0.8	1.51	1.248333333	1.155	0.93	0.45	0.31	0.15	0.8	0.16	0.78	0.33	0.31	0.6	0.496666667	0.46	6	3	2	1	5	1	5	2	2	4	3.166666667	3
60507	Qtrt1	mRNA	17.06	17.08	17.16	14.96	18.37	18.33	16.11	19.97	16.14	18.73	17.94166667	16.565	6.79	6.87	7.01	6.1	7.38	7.26	6.39	7.87	6.34	7.41	7.108333333	6.6925	129	135	137	114	135	135	118	137	123	137	130.8333333	128.75
546964	Vmn2r62	mRNA
71966	Nkiras2	mRNA	14.05	12.51	12.27	17.33	11.76	12.47	14.11	16.39	15.23	11.56	13.58666667	14.04	5.59	5.03	5.02	7.07	4.72	4.94	5.6	6.46	5.98	4.57	5.378333333	5.6775	161	151	147	209.18	135	142	160	177	171	136	153.5	167.045
68046	2700062C07Rik	mRNA	28.81	35.22	30.71	34.37	32.18	33.63	30.62	33.79	36.5	34.4	33.52	32.2775	11.46	14.17	12.55	14.02	12.93	13.32	12.15	13.31	14.33	13.62	13.27666667	13.05	155	197	170	192	171	179	163	172	193	191	178.1666667	178.5
110606	Fntb	mRNA	33.35	32.74	34.49	37.95	28.85	31.61	34.74	31.37	38.49	31.3	32.72666667	34.6325	13.26	13.17	14.1	15.48	11.6	12.52	13.78	12.36	15.11	12.39	12.96	14.0025	486	495	517	574	416	455	500	433	552	471	471.1666667	518
19344	Rab5b	mRNA	144.36	161.21	129.36	136.07	125.91	131.32	139.84	138.03	142.28	150.23	137.935	142.75	57.42	64.86	52.87	55.5	50.6	52.02	55.49	54.38	55.86	59.47	54.63666667	57.6625	2682	3104	2470	2619	2313	2405	2570	2438	2599	2875	2533.333333	2718.75
60345	Nrip2	mRNA	28.67	43.27	32.83	30.92	16.81	19.35	18.8	27.5	25.28	27.55	22.54833333	33.9225	11.4	17.41	13.42	12.61	6.75	7.66	7.46	10.83	9.93	10.9	8.921666667	13.71	304	476	350	335	176	203	197	273	257	298	234	366.25
16429	Itln1	mRNA
84505	Setdb1	mRNA	24.16	24.4	24.63	26.04	24.58	25.06	24.53	25.96	28.09	24.66	25.48	24.8075	9.61	9.82	10.06	10.62	9.88	9.93	9.73	10.23	11.03	9.76	10.09333333	10.0275	657	688	688	734.93	661	672	660	669	753	691	684.3333333	691.9825
66056	Zfp524	mRNA	14.54	14.08	12.55	10.46	12.86	12	9.93	12.07	13.03	12.68	12.095	12.9075	5.78	5.66	5.13	4.27	5.17	4.75	3.94	4.76	5.12	5.02	4.793333333	5.21	87	87	77	65	74	70	58	69	80	79	71.66666667	79
109815	Selenos	mRNA	77.21	72.48	84.1	83.95	81.82	68.7	63.86	67.76	56.56	67.2	67.65	79.435	30.71	29.16	34.37	34.24	32.88	27.21	25.34	26.69	22.21	26.6	26.82166667	32.12	490	478	549	553	513	431	401	407	353	440	424.1666667	517.5
12508	Cd53	mRNA	12.64	10.69	10.19	16.31	8.59	6.6	7.21	9.88	6.48	6.79	7.591666667	12.4575	5.03	4.3	4.17	6.65	3.45	2.61	2.86	3.89	2.54	2.69	3.006666667	5.0375	204	179	169	273	137	105	115	151	103	113	120.6666667	206.25
212943	Tent5a	mRNA	2.51	2.21	3.17	5.03	3.45	3.2	2.51	3.37	2.83	4.04	3.233333333	3.23	1	0.89	1.3	2.05	1.39	1.27	1	1.33	1.11	1.6	1.283333333	1.31	81	74	105	168	110	102	80	103	90	134	103.1666667	107
258710	Olfr419	mRNA	0	0	0	0	0.18	0	0	0	0	0	0.03	0	0	0	0	0	0.07	0	0	0	0	0	0.011666667	0	0	0	0	0	1	0	0	0	0	0	0.166666667	0
75775	4930402K13Rik	mRNA
75483	Cox8c	mRNA
102634581	LOC102634581	mRNA	0	0.17	0.17	0	0	0	0	0.19	0	0	0.031666667	0.085	0	0.07	0.07	0	0	0	0	0.07	0	0	0.011666667	0.035	0	1	1	0	0	0	0	1	0	0	0.166666667	0.5
14869	Gstp2	mRNA	1.56	1.64	1.11	0.44	0.85	2.82	1.56	1.27	0.39	0.37	1.21	1.1875	0.62	0.66	0.46	0.18	0.34	1.12	0.62	0.5	0.15	0.15	0.48	0.48	5.73	6.27	4.22	1.67	3.09	10.29	5.66	4.42	1.41	1.41	4.38	4.4725
258343	Olfr397	mRNA
65221	Slc15a3	mRNA	6.29	3.39	5.68	7.87	2.57	2.66	3.03	2.37	1.52	1.82	2.328333333	5.8075	2.5	1.36	2.32	3.21	1.03	1.05	1.2	0.93	0.6	0.72	0.921666667	2.3475	84	47	78	109	34	35	40	30	20	25	30.66666667	79.5
20702	Serpina1c	mRNA	0	0	0	0.16	0	0	0	0	0	0	0	0.04	0	0	0	0.06	0	0	0	0	0	0	0	0.015	0	0	0	1.25	0	0	0	0	0	0	0	0.3125
619548	Defb42	mRNA
77799	Sla2	mRNA	0.49	0.47	0.77	1.72	0.97	1.21	2.87	0.84	1.48	1.06	1.405	0.8625	0.19	0.19	0.32	0.7	0.39	0.48	1.14	0.33	0.58	0.42	0.556666667	0.35	8.81	5.35	14.33	24.84	16.76	20.22	47.56	14.36	23.94	19.72	23.76	13.3325
12572	Cdk7	mRNA	18.06	18.33	17.82	18.31	19	19.36	18.18	17.85	19.1	18.17	18.61	18.13	7.18	7.38	7.28	7.47	7.63	7.67	7.21	7.03	7.5	7.19	7.371666667	7.3275	817.91	860.47	828.92	859.62	850.63	863.59	813.82	765.88	852.86	847.72	832.4166667	841.73
432879	Kbtbd6	mRNA	0.96	1.33	1.44	1.68	1.03	1.03	1.33	1.07	0.87	1.16	1.081666667	1.3525	0.38	0.54	0.59	0.68	0.41	0.41	0.53	0.42	0.34	0.46	0.428333333	0.5475	16.53	23.82	25.43	29.97	17.55	17.54	22.67	17.41	14.69	20.63	18.415	23.9375
257943	Olfr285	mRNA
668963	Btbd35f20	mRNA
16500	Kcnb1	mRNA	57.4	49.86	50.11	56.56	97.98	103.12	82.76	77.08	80.33	57.9	83.195	53.4825	22.83	20.06	20.48	23.07	39.38	40.85	32.84	30.36	31.54	22.92	32.98166667	21.61	3746	3388	3332	3820	6342	6665	5355	4803	5206	3899	5378.333333	3571.5
93872	Pcdhb1	mRNA	0.28	0.07	0.07	0.34	0	0	0.14	0.23	0.29	0.21	0.145	0.19	0.11	0.03	0.03	0.14	0	0	0.06	0.09	0.11	0.08	0.056666667	0.0775	4	1	1	5	0	0	2	3	4	3	2	2.75
66338	Cdrt4	mRNA	0	0.27	0.28	0.55	0	0	0	0	0	0.28	0.046666667	0.275	0	0.11	0.11	0.22	0	0	0	0	0	0.11	0.018333333	0.11	0	1	1	2	0	0	0	0	0	1	0.166666667	1
108167576	Gm46066	mRNA	1.75	2.2	2.64	2.63	0.88	1.76	2	1.04	1.56	2.02	1.543333333	2.305	0.7	0.89	1.08	1.07	0.35	0.7	0.79	0.41	0.61	0.8	0.61	0.935	16.13	21.05	25	25.12	8.02	16.04	18.21	9.06	14.11	19.14	14.09666667	21.825
18119	Nodal	mRNA	0.42	0.49	0.33	0.65	1.28	1.28	0.26	0.62	0.86	0.57	0.811666667	0.4725	0.17	0.2	0.13	0.27	0.52	0.51	0.1	0.25	0.34	0.23	0.325	0.1925	5	6	4	8	15	15	3	7	10	7	9.5	5.75
66208	Nenf	mRNA	147.73	160.85	157.43	157.89	174.8	156.6	150.42	150.2	144.09	164.06	156.695	155.975	58.76	64.71	64.34	64.4	70.26	62.03	59.69	59.17	56.57	64.94	62.11	63.0525	459	521	504	510	536	483	463	441	439	527	481.5	498.5
19732	Rgl2	mRNA	29.07	29.26	28.56	35.32	36.18	36.58	27.94	31.01	29.49	30.74	31.99	30.5525	11.56	11.77	11.67	14.41	14.54	14.49	11.09	12.22	11.58	12.17	12.68166667	12.3525	496	516	503	629	605	618	467	502	497	534	537.1666667	536
102641086	LOC102641086	mRNA
277360	Prex1	mRNA	71.89	57.2	45.47	68.43	81.15	81.47	76.6	77.53	64.54	56.5	72.965	60.7475	28.6	23.01	18.58	27.91	32.62	32.27	30.39	30.54	25.34	22.37	28.92166667	24.525	2789	2300	1812	2752	3113	3114	2937	2850	2468	2258	2790	2413.25
18073	Nid1	mRNA	7.11	6.7	4.05	13.21	4.12	3.99	4.97	6.15	4.44	5.2	4.811666667	7.7675	2.83	2.7	1.65	5.39	1.66	1.58	1.97	2.42	1.74	2.06	1.905	3.1425	255	249	149	490.99	146	141	176	209	157	192	170.1666667	285.9975
23919	Insl5	mRNA	6.79	5.92	3.59	3.86	1.88	3.09	4.05	4.9	4.72	3.25	3.648333333	5.04	2.7	2.38	1.47	1.57	0.75	1.23	1.61	1.93	1.85	1.29	1.443333333	2.03	22	20	12	13	6	10	13	15	15	11	11.66666667	16.75
54138	Atxn10	mRNA	349.56	331.39	354.92	330.1	222.98	226.62	308.47	284.48	302.19	345.38	281.6866667	341.4925	139.04	133.33	145.05	134.65	89.62	89.76	122.4	112.07	118.64	136.72	111.535	138.0175	4840	4760	5050	4740	3052	3095	4223	3731	4121	4929	3858.5	4847.5
213760	Prepl	mRNA	342.62	349.57	385.57	324.8	325.03	343.46	339.55	315.52	360.57	380.5	344.105	350.64	136.28	140.64	157.57	132.49	130.63	136.05	134.73	124.3	141.57	150.62	136.3166667	141.745	8398.42	8915.71	9783.7	8308.69	8049.7	8407.7	8259.69	7366	8682.85	9641.41	8401.225	8851.63
404346	Olfr322	mRNA
217379	Ubxn2a	mRNA	39.39	45.77	49.38	52.74	49.82	55.26	52.57	56.73	54.89	48.32	52.93166667	46.82	15.67	18.42	20.18	21.51	20.02	21.89	20.86	22.35	21.55	19.13	20.96666667	18.945	1071	1211	1309	1421	1370	1475	1404	1376	1309	1299	1372.166667	1253
258101	Olfr1137	mRNA
69815	Krtcap3	mRNA	0.87	0.84	1.69	0.84	0.66	0.44	1.1	0.92	0.89	1.06	0.845	1.06	0.35	0.34	0.69	0.34	0.27	0.17	0.44	0.36	0.35	0.42	0.335	0.43	4	4	8	4	3	2	5	4	4	5	3.833333333	5
73737	1110008P14Rik	mRNA	348.59	327.27	334.56	219	502.57	553.23	355.47	244.69	296.97	386.48	389.9016667	307.355	138.66	131.67	136.73	89.33	201.99	219.14	141.05	96.39	116.59	152.98	154.69	124.0975	1081	1058	1069	706	1538	1703	1092	717	903	1239	1198.666667	978.5
677156	Cyp4f37	mRNA
66072	Sdhaf2	mRNA	31.34	37.16	33.06	34.69	29.62	29.7	36.5	33.85	33.8	33.93	32.9	34.0625	12.47	14.95	13.51	14.15	11.9	11.76	14.48	13.34	13.27	13.43	13.03	13.77	562	691	609	645	525	525	647	575	597	627	582.6666667	626.75
258821	Olfr273	mRNA
57320	Park7	mRNA	244.56	266.23	250.93	260	235.08	257.57	258.5	241.53	250.05	261.3	250.6716667	255.43	97.27	107.11	102.55	106.05	94.48	102.02	102.57	95.15	98.17	103.43	99.30333333	103.245	1124	1273	1187	1241	1067	1172	1176	1050	1129	1240	1139	1206.25
544736	Glipr1l3	mRNA	0	0	0.24	0	0	0	0	0	0	0	0	0.06	0	0	0.1	0	0	0	0	0	0	0	0	0.025	0	0	1	0	0	0	0	0	0	0	0	0.25
258944	Olfr351	mRNA
216021	Stox1	mRNA	3.7	3.98	4.23	3.07	3.29	2.51	4.41	2.13	3.39	4.46	3.365	3.745	1.47	1.6	1.73	1.25	1.32	1	1.75	0.84	1.33	1.76	1.333333333	1.5125	71	79	84	62	63	49	85	40	64	90	65.16666667	74
229323	Gpr171	mRNA	0.55	0.08	0.31	0.46	0.56	0.24	0.48	0.17	0.08	0.08	0.268333333	0.35	0.22	0.03	0.13	0.19	0.23	0.1	0.19	0.07	0.03	0.03	0.108333333	0.1425	7	1	4	6	7	3	6	2	1	1	3.333333333	4.5
110935	Atp6v1b1	mRNA	0.37	0.27	0.27	0.18	0	0	0	0	0	0	0	0.2725	0.15	0.11	0.11	0.07	0	0	0	0	0	0	0	0.11	4	3	3	2	0	0	0	0	0	0	0	3
16012	Igfbp6	mRNA	48.11	49.78	38.52	48.44	94.04	102.48	61.45	35.61	44.81	25.27	60.61	46.2125	19.14	20.03	15.74	19.76	37.8	40.59	24.38	14.03	17.59	10	24.065	18.6675	334	359	275	349	645	703	422	234	306	181	415.1666667	329.25
15937	Ier3	mRNA	34.89	21.82	25.94	24.87	25.43	31.57	17.45	13.83	19.34	13.52	20.19	26.88	13.88	8.78	10.6	10.14	10.22	12.51	6.93	5.45	7.59	5.35	8.008333333	10.85	200	130	153	148	144	179	99	75	109	80	114.3333333	157.75
70420	Arpin	mRNA	12.76	12.22	13.6	17.75	11.77	12.77	16.74	16.88	16.73	11.13	14.33666667	14.0825	5.08	4.92	5.56	7.24	4.73	5.06	6.64	6.65	6.57	4.4	5.675	5.7	158	157	173	228	144	156	205	198	204	142	174.8333333	179
14999	H2-DMb1	mRNA	5.61	4.75	3.76	6.44	3.37	3.65	3.66	4.1	4.51	3.63	3.82	5.14	2.23	1.91	1.54	2.63	1.35	1.45	1.45	1.62	1.77	1.44	1.513333333	2.0775	38.78	34.09	26.73	46.22	23.01	24.93	25	26.84	30.69	25.88	26.05833333	36.455
68693	Hnrnpul2	mRNA	97.72	102.38	91.04	100.66	92.22	96.46	101.38	107.7	110.15	101.76	101.6116667	97.95	38.87	41.19	37.21	41.06	37.06	38.21	40.23	42.43	43.25	40.28	40.24333333	39.5825	3225	3573	3084	3364	3080	3195	3384	3424	3582	3524	3364.833333	3311.5
13853	Epm2a	mRNA	27.71	28.02	30.54	32.64	23.05	20.88	22.12	25.74	32.14	26	24.98833333	29.7275	11.02	11.27	12.48	13.32	9.26	8.27	8.78	10.14	12.62	10.29	9.893333333	12.0225	157	165	178	192	129	117	124	138	179	152	139.8333333	173
19941	Rpl26	mRNA	964.59	960.16	952.13	1046.36	1052.15	1044.98	1001.09	1148.39	892.01	932.8	1011.903333	980.81	383.67	386.3	389.11	426.81	422.88	413.92	397.23	452.4	350.22	369.24	400.9816667	396.4725	2323	2415	2365	2622	2499	2504	2390	2611	2103	2325	2405.333333	2431.25
22064	Trpc2	mRNA	2.16	1.74	1.65	1.94	1.77	1.51	1.82	2.01	2.2	1	1.718333333	1.8725	0.86	0.7	0.68	0.79	0.71	0.6	0.72	0.79	0.86	0.4	0.68	0.7575	42	35.01	33	39	34	29	35	37	42	20.1	32.85	37.2525
241694	Ralgapa2	mRNA	11.98	11.41	10.66	12.19	10.84	10.24	12.01	12.51	11.99	11.19	11.46333333	11.56	4.77	4.59	4.36	4.97	4.36	4.05	4.77	4.93	4.71	4.43	4.541666667	4.6725	691	686	638	722	624	593	684	678	674	665	653	684.25
67768	N6amt1	mRNA	35.73	40.01	30.66	33.81	33.99	26.56	33.53	33.93	30.18	38.22	32.735	35.0525	14.21	16.1	12.53	13.79	13.66	10.52	13.3	13.37	11.85	15.13	12.97166667	14.1575	356	413	311	347	332	262	329	319	293	390	320.8333333	356.75
54711	Plagl2	mRNA	5.85	5.52	6.15	7.97	4.81	5.33	6.8	6.93	8.31	6.01	6.365	6.3725	2.33	2.22	2.51	3.25	1.93	2.11	2.7	2.73	3.26	2.38	2.518333333	2.5775	187	183	202	264	152	168	215	210	262	198	200.8333333	209
22045	Trhr	mRNA	13.65	17.97	7.03	2.31	0.89	0.52	5.17	1.45	7.4	11.51	4.49	10.24	5.43	7.23	2.87	0.94	0.36	0.21	2.05	0.57	2.91	4.56	1.776666667	4.1175	313	425	163	51	18	12	110	32	156	268	99.33333333	238
66705	Dnase1l2	mRNA	5.89	4.71	2.24	5.08	6.05	6.12	2.62	5.16	5.74	5.23	5.153333333	4.48	2.34	1.89	0.92	2.07	2.43	2.42	1.04	2.03	2.25	2.07	2.04	1.805	54	55	25	56	68	73	29	52	66	47	55.83333333	47.5
237887	Slfn10-ps	mRNA	0.05	0.05	0	0	0.05	0	0	0	0	0	0.008333333	0.025	0.02	0.02	0	0	0.02	0	0	0	0	0	0.003333333	0.01	1	1.09	0	0	1	0	0	0	0	0	0.166666667	0.5225
22709	Zfp51	mRNA	3.99	4.65	4.62	5.94	3.51	5.01	4.74	5.14	4.45	3.94	4.465	4.8	1.59	1.87	1.89	2.42	1.41	1.98	1.88	2.02	1.75	1.56	1.766666667	1.9425	59	71	70	91	51.29	73	69.26	71.94	64.72	59.99	65.03333333	72.75
30942	Hnf4g	mRNA	0.04	0.04	0	0.04	0	0	0.04	0	0.04	0	0.013333333	0.03	0.02	0.02	0	0.02	0	0	0.02	0	0.02	0	0.006666667	0.015	1	1	0	1	0	0	1	0	1	0	0.333333333	0.75
619331	Zfp551	mRNA	4.59	4.83	4.11	5.37	3.67	4.42	4.06	4.73	5.47	5.28	4.605	4.725	1.82	1.94	1.68	2.19	1.48	1.75	1.61	1.86	2.15	2.09	1.823333333	1.9075	122	126	114	139	93	111	110	121	141	147	120.5	125.25
16514	Kcnj11	mRNA	24.36	27.45	31.54	33.03	47.97	50.64	34.24	34.95	35.81	24.31	37.98666667	29.095	9.69	11.04	12.89	13.47	19.28	20.06	13.59	13.77	14.06	9.62	15.06333333	11.7725	437	501	572	601	831	879	608	592	605	452	661.1666667	527.75
21375	Tbr1	mRNA	89.65	68.49	82.5	76.32	128.52	137.81	112.03	64.11	89.02	75.88	101.2283333	79.24	35.66	27.56	33.72	31.13	51.65	54.59	44.45	25.26	34.95	30.04	40.15666667	32.0175	2094	1658	1981	1845	2967	3170	2585	1416	2048	1824	2335	1894.5
77767	Ermn	mRNA	5.22	9.73	16.8	27.94	35.17	37	39.61	38.35	32.27	13.35	32.625	14.9225	2.08	3.92	6.87	11.4	14.13	14.66	15.72	15.11	12.67	5.28	12.92833333	6.0675	107	207	354	594	713	748	803	745	652	282	657.1666667	315.5
18949	Pnn	mRNA	73.65	73.55	65.51	77.96	67.13	68.08	61.27	75.7	65.35	70.75	68.04666667	72.6675	29.29	29.59	26.77	31.8	26.98	26.96	24.31	29.82	25.66	28.01	26.95666667	29.3625	1487	1540	1359	1632	1340	1355	1223	1448	1300	1472	1356.333333	1504.5
258717	Olfr429	mRNA
20499	Slc12a7	mRNA	6.02	6.41	2.94	5.28	2.24	2.65	3.81	3.71	3.09	4.45	3.325	5.1625	2.39	2.58	1.2	2.15	0.9	1.05	1.51	1.46	1.21	1.76	1.315	2.08	181	198	92	165	68	80	115	105	92	135	99.16666667	159
17156	Man1a2	mRNA	55.58	55.49	42.61	39.6	58.13	56.62	48.15	58.12	51.61	50.81	53.90666667	48.32	22.11	22.32	17.41	16.15	23.36	22.43	19.1	22.9	20.26	20.11	21.36	19.4975	2634	2725	2074	1945	2724	2643	2255	2610	2411	2480	2520.5	2344.5
319415	Hs3st5	mRNA	4.76	3.22	3.45	8.28	3.4	4.12	7.33	8.39	9.11	3.87	6.036666667	4.9275	1.89	1.3	1.41	3.38	1.36	1.63	2.91	3.31	3.58	1.53	2.386666667	1.995	84	59	63	151	59	70	128	139	157	70	103.8333333	89.25
27050	Rps3	mRNA	314.03	319.59	315.03	357.77	331.75	307.88	286.43	319.67	304.01	299.15	308.1483333	326.605	124.91	128.58	128.74	145.93	133.34	121.95	113.65	125.93	119.36	118.42	122.1083333	132.04	3306	3492	3409	3907	3452	3199	2982	3187	3151	3247	3203	3528.5
194237	Rimkla	mRNA	8.98	10	12.3	10.36	8.36	9.33	10.74	14.93	13.5	11.08	11.32333333	10.41	3.57	4.02	5.03	4.23	3.36	3.69	4.26	5.88	5.3	4.39	4.48	4.2125	214	247	301	256	197	219	253	337	317	272	265.8333333	254.5
74068	Asz1	mRNA
216292	Mettl25	mRNA	6.28	5.41	5.73	8.31	6.91	5.78	6.67	7.15	6.29	6	6.466666667	6.4325	2.5	2.18	2.34	3.39	2.78	2.29	2.65	2.82	2.47	2.38	2.565	2.6025	81	71	68	109	86	71	82	81	77	76	78.83333333	82.25
20467	Sin3b	mRNA	105.52	86.2	131.41	93.97	65.57	62.25	70.34	73.72	86.23	96.59	75.78333333	104.275	41.97	34.68	53.7	38.33	26.35	24.66	27.91	29.04	33.85	38.23	30.00666667	42.17	1404	1528	1326	1182	1049	1048	1067	1086	1183	1487	1153.333333	1360
57431	Dnajc4	mRNA	26.91	31	30.98	30.95	39.5	39.42	32.35	28.9	25.58	32.83	33.09666667	29.96	10.7	12.47	12.66	12.62	15.87	15.61	12.84	11.39	10.04	12.99	13.12333333	12.1125	128	157	156	157	189	190	156	133	122	159	158.1666667	149.5
106648	Cyp4f15	mRNA	31.64	28.3	26.61	30.71	22.98	24.41	19.87	22.01	20.48	22.81	22.09333333	29.315	12.59	11.39	10.87	12.53	9.23	9.67	7.89	8.67	8.04	9.03	8.755	11.845	390	358	322	388	280	297	242	257	244	290	268.3333333	364.5
269470	Wdr3	mRNA	15.5	14.95	14.37	14.99	14.14	14.24	12.3	13.02	15.28	14.09	13.845	14.9525	6.16	6.02	5.87	6.12	5.68	5.64	4.88	5.13	6	5.58	5.485	6.0425	309	307	294	310	278	280	242	246	300	288	272.3333333	305
170483	Grin3b	mRNA	0.28	0.47	0.47	0.5	0.94	0.58	0.5	1.04	1.08	0.24	0.73	0.43	0.11	0.19	0.19	0.2	0.38	0.23	0.2	0.41	0.43	0.09	0.29	0.1725	4	6	7	7	13	8	8	15	14	3	10.16666667	6
107701	Sf3b4	mRNA	50.26	45.04	51.3	57.7	43.96	49.45	44.67	44.03	49.59	49.85	46.925	51.075	19.99	18.12	20.97	23.54	17.67	19.59	17.72	17.35	19.47	19.73	18.58833333	20.655	487	453	511	580	421	473	428	404	473	498	449.5	507.75
107272	Psat1	mRNA	116.25	111.05	142	168.6	146.83	140.11	147.31	152.69	136.54	102.22	137.6166667	134.475	46.24	44.68	58.03	68.77	59.02	55.5	58.45	60.15	53.61	40.46	54.53166667	54.43	1434	1421	1799	2154	1787	1702	1794	1782	1655	1297	1669.5	1702
433693	Akirin2	mRNA	105.34	108.23	94.76	94.07	85.19	92.34	104.07	97.02	101.05	106.04	97.61833333	100.6	41.9	43.54	38.73	38.37	34.24	36.57	41.3	38.22	39.67	41.97	38.66166667	40.635	995	1059	915	919	788	860	969	864	938	1028	907.8333333	972
626943	Pramef17	mRNA
223752	Gramd4	mRNA	30.05	25.65	21.66	26.6	32.91	30.38	29.43	28.79	30.11	26.11	29.62166667	25.99	11.95	10.32	8.85	10.85	13.23	12.03	11.68	11.34	11.82	10.33	11.73833333	10.4925	709	638	531	658	774	720	692	653	713	637	698.1666667	634
11859	Phox2a	mRNA	1.01	0	0.11	0.87	0	0	0	0	0.11	0	0.018333333	0.4975	0.4	0	0.04	0.35	0	0	0	0	0.04	0	0.006666667	0.1975	9	0	1	8	0	0	0	0	1	0	0.166666667	4.5
84544	Cd96	mRNA	0.09	0	0.24	0.09	0	0	0	0.1	0.09	0.18	0.061666667	0.105	0.04	0	0.1	0.04	0	0	0	0.04	0.04	0.07	0.025	0.045	1	0	3	1	0	0	0	1	1	2	0.666666667	1.25
228812	Pigu	mRNA	46.62	51.78	38.71	45.43	47.63	40.62	42.07	43.56	44.37	47.34	44.265	45.635	18.54	20.83	15.82	18.53	19.14	16.09	16.69	17.16	17.42	18.74	17.54	18.43	417	481	354	421	420	358	371	369	390	437	390.8333333	418.25
56277	Tmem45a	mRNA	2.93	2.94	1.43	3.14	1.45	1.72	2.32	2	1.34	2.23	1.843333333	2.61	1.17	1.18	0.59	1.28	0.58	0.68	0.92	0.79	0.53	0.88	0.73	1.055	31	38	21	40	19	20	25	27	18	24	22.16666667	32.5
332713	Fndc11	mRNA	0.31	0	0.15	0.15	0	0	0	0	0	0.45	0.075	0.1525	0.12	0	0.06	0.06	0	0	0	0	0	0.18	0.03	0.06	2	0	1	1	0	0	0	0	0	3	0.5	1
69627	Fam89a	mRNA	3.24	2.03	1.92	4.21	1.71	1.85	1.28	2.68	1.72	1.64	1.813333333	2.85	1.29	0.82	0.78	1.72	0.69	0.73	0.51	1.06	0.67	0.65	0.718333333	1.1525	23	15	14	31	12	13	9	18	12	12	12.66666667	20.75
224762	Trim31	mRNA
64295	Tmub1	mRNA	40.96	40.1	38.04	36.76	44.85	42.16	35.58	35.4	30.8	37.94	37.78833333	38.965	16.29	16.13	15.55	15	18.03	16.7	14.12	13.95	12.09	15.02	14.985	15.7425	311	309	296	287	331	311	262	249	226	287	277.6666667	300.75
18004	Nek1	mRNA	30.9	28.22	23.11	25.91	24.73	25.47	24.47	28.53	23.59	30.5	26.215	27.035	12.29	11.36	9.44	10.57	9.94	10.09	9.71	11.24	9.26	12.07	10.385	10.915	937	884	720	827	730	760	740	823	717	963	788.8333333	842
259045	Olfr669	mRNA
24013	Grk1	mRNA	2.21	1.96	1.86	1.69	2.92	2.03	2.24	2.24	2.1	1.94	2.245	1.93	0.88	0.79	0.76	0.69	1.17	0.8	0.89	0.88	0.82	0.77	0.888333333	0.78	98.04	89.84	84.59	77.61	127.65	88.39	98.18	93.89	91.43	88.55	98.015	87.52
66197	Cks2	mRNA	2.41	4.33	5.25	7.81	4.57	4.55	2.73	4.77	3.98	3.2	3.966666667	4.95	0.96	1.74	2.15	3.19	1.84	1.8	1.08	1.88	1.56	1.27	1.571666667	2.01	8	15	18	27	15	15	9	15	13	11	13	17
102634852	Gm11232	mRNA	0	0	0	0.11	0	0	0	0	0	0	0	0.0275	0	0	0	0.05	0	0	0	0	0	0	0	0.0125	0	0	0	1	0	0	0	0	0	0	0	0.25
56214	Scamp4	mRNA	69.88	66.37	67.89	64.49	62.16	58.31	60.51	62.67	65.74	66.43	62.63666667	67.1575	27.8	26.7	27.74	26.31	24.98	23.1	24.01	24.69	25.81	26.3	24.815	27.1375	703	693	702	673	618	579	602	597	651	689	622.6666667	692.75
100861667	Gm21118	mRNA
215999	Mcu	mRNA	27.86	32.83	35.32	33.67	28.22	26.05	41.96	33.84	37.56	37.98	34.26833333	32.42	11.08	13.21	14.43	13.73	11.34	10.32	16.65	13.33	14.75	15.04	13.57166667	13.1125	462	564	601	579	462	426	687	533	614	649	561.8333333	551.5
242891	Cct8l1	mRNA	0.09	0	0.18	0.09	0.37	0.55	0.09	0.57	0.28	0.53	0.398333333	0.09	0.04	0	0.07	0.04	0.15	0.22	0.04	0.23	0.11	0.21	0.16	0.0375	1	0	2	1	4	6	1	6	3	6	4.333333333	1
14380	G6pd2	mRNA
258997	Olfr202	mRNA
17201	Mc3r	mRNA	0	0.06	0.06	0.45	0	0.13	0.4	0.63	1.15	0.13	0.406666667	0.1425	0	0.03	0.03	0.18	0	0.05	0.16	0.25	0.45	0.05	0.16	0.06	0	1	1	7	0	2	6	9	17	2	6	2.25
58202	Nelfb	mRNA	52.39	49.64	44.45	48.51	47.91	47.31	40.04	38.75	43.15	48.67	44.305	48.7475	20.84	19.97	18.17	19.79	19.25	18.74	15.89	15.26	16.94	19.27	17.55833333	19.6925	795	781	695	764	721	710	601	556	645	762	665.8333333	758.75
56620	Clec4n	mRNA	2.39	3.97	1.6	2.04	0.63	0.3	0.45	0.64	0.17	0.16	0.391666667	2.5	0.95	1.6	0.65	0.83	0.25	0.12	0.18	0.25	0.07	0.06	0.155	1.0075	15	27	11	14	4	2	3	4	1	1	2.5	16.75
93721	Cpn1	mRNA	0.1	0	0.1	0.48	0	0.41	0.4	1.37	0.71	0.48	0.561666667	0.17	0.04	0	0.04	0.2	0	0.16	0.16	0.54	0.28	0.19	0.221666667	0.07	1	0	1	5	0	4	4	13	7	5	5.5	1.75
108168569	LOC108168569	mRNA
171262	Vmn1r70	mRNA
98193	Dcaf8	mRNA	105.59	102.07	106.85	103.53	107.15	108.52	104.92	95.99	107.48	101.56	104.27	104.51	42	41.07	43.67	42.23	43.06	42.98	41.63	37.81	42.2	40.2	41.31333333	42.2425	2360	2364	2444	2399	2370	2383	2311	2024	2358	2326	2295.333333	2391.75
30935	Tor3a	mRNA	7.43	8.24	6	10.52	8.74	6.79	6.88	6.57	6.63	6.45	7.01	8.0475	2.96	3.31	2.45	4.29	3.51	2.69	2.73	2.59	2.6	2.55	2.778333333	3.2525	141	162	117	207	164	127	129	118	124	126	131.3333333	156.75
72958	Zfp493	mRNA	2.79	3.86	2.61	2.74	3.19	3.1	2.66	3.83	3.36	3.93	3.345	3	1.11	1.55	1.07	1.12	1.28	1.23	1.06	1.51	1.32	1.56	1.326666667	1.2125	53	76	51	54	60	58	50	69	63	77	62.83333333	58.5
67912	1600012H06Rik	mRNA	24.27	27.16	23.82	27.53	23.7	22.09	24.2	21.25	23.76	23.2	23.03333333	25.695	9.65	10.93	9.73	11.23	9.53	8.75	9.6	8.37	9.33	9.19	9.128333333	10.385	369.45	431.48	376.18	431.88	354.72	333.49	369.97	310.22	356.83	368.82	349.0083333	402.2475
234069	Pcid2	mRNA	36.55	33.49	32.22	35.41	35.66	35.97	34.1	32.42	31.18	33.45	33.79666667	34.4175	14.54	13.47	13.17	14.44	14.33	14.25	13.53	12.77	12.24	13.24	13.39333333	13.905	759	704	673	745	730	727	691	637	631	722	689.6666667	720.25
20759	Sprr2e	mRNA
18636	Cfp	mRNA	9.06	11.92	9.35	11.4	14.53	12.76	9.5	12.49	11.11	8.89	11.54666667	10.4325	3.6	4.8	3.82	4.65	5.84	5.05	3.77	4.92	4.36	3.52	4.576666667	4.2175	82	112	87	107	130	114	85	107	99	83	103	97
20983	Syt4	mRNA	153.36	160.15	141.93	113.04	147.97	148.74	151.46	134.91	168.32	181.21	155.435	142.12	61	64.43	58	46.11	59.47	58.92	60.1	53.15	66.08	71.73	61.575	57.385	3495	3771	3318	2668	3338	3334	3403	2910	3776	4231	3498.666667	3313
58250	Chst11	mRNA	28.54	32.43	33.81	42.97	28.45	29.31	37.12	41.07	42.79	35.8	35.75666667	34.4375	11.35	13.05	13.82	17.53	11.43	11.61	14.73	16.18	16.8	14.17	14.15333333	13.9375	940	1108	1143	1466	925	954	1211	1283	1390	1213	1162.666667	1164.25
257971	Olfr1382	mRNA
432613	Trim80	mRNA	0.09	0	0.09	0.09	0	0	0	0.19	0.09	0.09	0.061666667	0.0675	0.04	0	0.04	0.04	0	0	0	0.08	0.04	0.04	0.026666667	0.03	1	0	1	1	0	0	0	2	1	1	0.666666667	0.75
13120	Cyp4b1	mRNA	0.95	1.2	0.93	0.18	1.26	1.16	0.96	0.2	0.87	1.11	0.926666667	0.815	0.38	0.48	0.38	0.08	0.5	0.46	0.38	0.08	0.34	0.44	0.366666667	0.33	10	13	10	2	13	12	10	2	9	12	9.666666667	8.75
380684	Nefh	mRNA	19.42	24.64	42.06	39.17	54.93	66.5	50.65	49.43	40.02	32.75	49.04666667	31.3225	7.72	9.91	17.19	15.98	22.08	26.34	20.1	19.47	15.71	12.96	19.44333333	12.7	454.06	597.34	1010.36	949.59	1269.82	1532.59	1170.64	1095.06	922.06	788.9	1129.845	752.8375
238266	Syt16	mRNA	98.54	85.78	78.74	47.88	71.21	67.4	69.73	53.19	64.37	81.07	67.82833333	77.735	39.2	34.51	32.18	19.53	28.62	26.7	27.67	20.95	25.27	32.09	26.88333333	31.355	1776	1615	1405	882	1251	1203	1260	931	1152	1543	1223.333333	1419.5
21346	Tagln2	mRNA	70.73	38.86	31.87	92.17	23.86	25.75	17.51	26.03	15.98	20.66	21.63166667	58.4075	28.13	15.63	13.02	37.6	9.59	10.2	6.95	10.25	6.27	8.18	8.573333333	23.595	531	303	246	718	177	191	130	185	118	160	160.1666667	449.5
70789	Kynu	mRNA	0.17	0.11	0.22	0.16	0	0	0.09	0	0.12	0.05	0.043333333	0.165	0.07	0.04	0.09	0.07	0	0	0.04	0	0.05	0.02	0.018333333	0.0675	3	2	3	3	0	0	1	0	2	1	0.666666667	2.75
14399	Gabra6	mRNA	0.1	0	0.62	0.19	0	0	0	0	0	0.09	0.015	0.2275	0.04	0	0.25	0.08	0	0	0	0	0	0.04	0.006666667	0.0925	1	0	9	2	0	0	0	0	0	1	0.166666667	3
71619	Arl14	mRNA
15450	Lipc	mRNA	0.51	0.98	0.59	0.2	0.21	0.41	0.38	0.43	0.1	0.3	0.305	0.57	0.2	0.39	0.24	0.08	0.08	0.16	0.15	0.17	0.04	0.12	0.12	0.2275	5	10	6	2	2	4	4	4	1	3	3	5.75
381628	Adgrf3	mRNA	0	0	0.09	0	0.04	0	0.04	0.05	0	0	0.021666667	0.0225	0	0	0.04	0	0.02	0	0.02	0.02	0	0	0.01	0.01	0	0	2	0	1	0	1	1	0	0	0.5	0.5
100312476	Vmn1r238	mRNA
271457	Rab5a	mRNA	169.34	171.6	173.32	168.94	152.1	142.56	166.03	168.99	171.71	176.76	163.025	170.8	67.36	69.04	70.83	68.91	61.13	56.47	65.88	66.57	67.42	69.97	64.57333333	69.035	2281.97	2398.93	2400.19	2360.93	2026.08	1894.94	2212.08	2156.95	2278.9	2455.15	2170.683333	2360.505
68904	Abhd13	mRNA	24.25	25.07	23.37	25.34	20.18	21.05	25.74	23.53	23.05	24.51	23.01	24.5075	9.65	10.09	9.55	10.34	8.11	8.34	10.21	9.27	9.05	9.7	9.113333333	9.9075	729	780	720	789	600	623	765	672	681	760	683.5	754.5
73728	Psd	mRNA	437.43	368.39	508.03	386.11	629.91	636.75	469.32	438.97	464.68	402.35	506.9966667	424.99	173.99	148.22	207.62	157.49	253.17	252.22	186.22	172.93	182.44	159.26	201.04	171.83	5754	5027	6829	5423	7976	8075	6045	5643	6135	5395	6544.833333	5758.25
11922	Neurod6	mRNA	55.66	98.28	187.84	43.71	84.59	120.39	97.82	19.47	88.82	217.02	104.685	96.3725	22.14	39.54	76.76	17.83	34	47.69	38.82	7.67	34.87	85.9	41.49166667	39.0675	679	1244	2355	553	1020	1449	1180	225	1067	2729	1278.333333	1207.75
230824	Grhl3	mRNA	1.5	1.26	1.4	3.07	1.01	0.89	1.01	1.25	0.89	0.91	0.993333333	1.8075	0.6	0.51	0.57	1.25	0.41	0.35	0.4	0.49	0.35	0.36	0.393333333	0.7325	24	21	23	51	16	14	16	19	14	15	15.66666667	29.75
15478	Hs3st3a1	mRNA	1.23	1.19	0.78	2.95	1.89	2.32	1.98	1.98	1.8	0.7	1.778333333	1.5375	0.49	0.48	0.32	1.21	0.76	0.92	0.78	0.78	0.71	0.28	0.705	0.625	28.2	28.3	18.5	70.48	43	52.57	45	43.18	40.72	16.67	40.19	36.37
226970	Arhgef4	mRNA	166.9	166.16	231.1	176.02	227.11	238.06	195.45	182.61	189.27	198.7	205.2	185.045	66.38	66.85	94.44	71.8	91.28	94.3	77.56	71.94	74.31	78.65	81.34	74.8675	2604	2689	3705	2848	3503	3663	3015	2699	2909	3195	3164	2961.5
102636839	Gm33798	mRNA
76295	Atp11b	mRNA	79.83	59.08	65.56	73.13	55.66	54.54	63.23	52.56	54.61	57.71	56.385	69.4	31.75	23.77	26.79	29.83	22.37	21.6	25.09	20.71	21.44	22.84	22.34166667	28.035	2339	1784	1961	2199	1601	1562	1821	1455	1565	1736	1623.333333	2070.75
404329	Olfr1173	mRNA
209824	Vmn1r183	mRNA
625068	Vmn2r84	mRNA	0.82	1.77	1.4	0.72	3.3	2.61	0.9	0.87	0.79	1.73	1.7	1.1775	0.33	0.71	0.57	0.29	1.33	1.03	0.36	0.34	0.31	0.68	0.675	0.475	12	26.81	21	10.84	47.64	37.56	13	12	11.41	26	24.60166667	17.6625
19261	Sirpa	mRNA	305.19	273.54	235.76	201.3	288.87	287.06	284.16	249.98	260.78	278.86	274.9516667	253.9475	121.39	110.05	96.35	82.11	116.1	113.7	112.75	98.48	102.39	110.39	108.9683333	102.475	7031	6551	5523	4803	6551	6517	6470	5459	5933	6615	6257.5	5977
21781	Tfdp1	mRNA	58.33	61.13	52.81	63.22	54.24	53.55	55.4	61.71	64.05	59.93	58.14666667	58.8725	23.2	24.6	21.58	25.79	21.8	21.21	21.98	24.31	25.15	23.72	23.02833333	23.7925	848	927	792	951	780	768	796	855	920	901	836.6666667	879.5
22431	Wt1	mRNA	0	0.16	0	0.32	0.17	0.06	0.11	0.06	0.23	0.05	0.113333333	0.12	0	0.07	0	0.13	0.07	0.02	0.04	0.02	0.09	0.02	0.043333333	0.05	0	3	0	6	3	1	2	1	4	1	2	2.25
51885	Tubgcp4	mRNA	16.2	19.25	11.95	15.28	16.21	19.43	18.7	18.43	16.79	16.47	17.67166667	15.67	6.44	7.74	4.89	6.23	6.51	7.69	7.42	7.26	6.59	6.52	6.998333333	6.325	403.99	497.71	306.39	395.32	399.75	477.57	461.1	435.64	412.81	423.4	435.045	400.8525
107271	Yars	mRNA	82.08	87.26	91.21	95.53	81.15	89.6	86.87	94.52	86.53	82.2	86.81166667	89.02	32.65	35.11	37.27	38.97	32.61	35.49	34.47	37.24	33.98	32.54	34.38833333	36	1356	1489	1544	1631	1324	1450	1417	1472	1405	1401	1411.5	1505
330671	B4galnt4	mRNA	68.47	58.67	75.46	55.25	48.05	52.01	45.52	44.39	49.74	63.31	50.50333333	64.4625	27.23	23.61	30.84	22.54	19.31	20.6	18.06	17.49	19.53	25.06	20.00833333	26.055	1231	1094	1394	1030	854	922	809	756	881	1173	899.1666667	1187.25
269902	Vmn2r57	mRNA	0.67	0.91	0.46	0.45	0.41	0.41	0.48	0.36	0.82	0.39	0.478333333	0.6225	0.27	0.37	0.19	0.19	0.16	0.16	0.19	0.14	0.32	0.16	0.188333333	0.255	10	14	7	7	6	6	7	5	12	6	7	9.5
14421	B4galnt1	mRNA	137.43	125.58	140.42	129.78	163.42	175.94	146.13	144.46	149.3	134.58	152.305	133.3025	54.66	50.53	57.39	52.94	65.68	69.69	57.98	56.91	58.62	53.27	60.35833333	53.88	1837	1732	1903	1795	2160	2327	1925	1808	1959	1852	2005.166667	1816.75
17178	Fxyd3	mRNA	0	0.84	0	2.11	1.33	0	0	0	0	0.84	0.361666667	0.7375	0	0.34	0	0.86	0.53	0	0	0	0	0.33	0.143333333	0.3	0	2.02	0	5.03	3	0	0	0	0	2	0.833333333	1.7625
100043614	Vmn1r137	mRNA
320080	Zbtb39	mRNA	5.69	5.08	5.73	7.07	4.92	4.88	5.18	5.97	5.77	5.28	5.333333333	5.8925	2.26	2.04	2.34	2.88	1.98	1.93	2.06	2.35	2.27	2.09	2.113333333	2.38	201	186	208	259	172	170	181	200	201	192	186	213.5
258620	Olfr350	mRNA
71687	Tmem25	mRNA	48.66	50.64	59.43	48.13	71.64	74.67	53.35	39.39	42.19	52.08	55.55333333	51.715	19.36	20.37	24.29	19.63	28.79	29.58	21.17	15.52	16.56	20.61	22.03833333	20.9125	694	736	855	705	987	1030	744	526	587	754	771.3333333	747.5
20480	Clpb	mRNA	27.63	28.16	23.74	23.66	23.7	28	27.43	28.55	28.25	27.19	27.18666667	25.7975	10.99	11.33	9.7	9.65	9.53	11.09	10.89	11.25	11.09	10.76	10.76833333	10.4175	738	776	659	649	627	734.95	715	719	747	746	714.825	705.5
73467	1700066M21Rik	mRNA	31.23	32.57	29.78	24.46	30.9	32	32.72	29.42	30.29	37.13	32.07666667	29.51	12.42	13.1	12.17	9.98	12.42	12.67	12.98	11.59	11.89	14.7	12.70833333	11.9175	530	581	532	441	512	538	556	470	502	659	539.5	521
72355	Cdpf1	mRNA	23.95	22.72	18.28	21.92	17.37	19.15	18.05	20.83	18.76	18.88	18.84	21.7175	9.53	9.14	7.47	8.94	6.98	7.59	7.16	8.21	7.36	7.47	7.461666667	8.77	125	121	99	118	88	96	91	100	94	99	94.66666667	115.75
56488	Nxt1	mRNA	18.54	21.16	19.22	22.16	20.7	20.81	19.47	18.2	19	14.63	18.80166667	20.27	7.37	8.51	7.86	9.04	8.32	8.24	7.73	7.17	7.46	5.79	7.451666667	8.195	95	112	100	117	103	106	98	88	96	78	94.83333333	106
22057	Tob1	mRNA	37.81	39.7	38.21	49.27	49.52	42.84	41.5	46.41	53.21	49.87	47.225	41.2475	15.04	15.97	15.62	20.1	19.9	16.97	16.47	18.28	20.89	19.74	18.70833333	16.6825	492	536	511	665	637	550	534	572	682	669	607.3333333	551
636931	Trim71	mRNA	0.2	0.09	0.44	0.28	0.26	0.3	0.2	0.24	0.13	0.16	0.215	0.2525	0.08	0.04	0.18	0.12	0.11	0.12	0.08	0.09	0.05	0.06	0.085	0.105	6	3	14	9	8	9	6	7	4	5	6.5	8
19181	Psmc2	mRNA	137.35	125.05	146.54	136.09	119.93	126.3	127.29	118.05	135.13	135.55	127.0416667	136.2575	54.63	50.31	59.89	55.51	48.2	50.03	50.51	46.51	53.05	53.66	50.32666667	55.085	1365	1290	1497	1403	1178	1239	1251	1111	1322	1389	1248.333333	1388.75
382406	Poc1b	mRNA	7.85	7.28	5.91	7.42	6.49	6.54	5.98	6.39	5.06	6.8	6.21	7.115	3.12	2.93	2.42	3.02	2.61	2.59	2.37	2.52	1.99	2.69	2.461666667	2.8725	127	118	99	122	101	99	93	97	78	114	97	116.5
192662	Arhgdia	mRNA	424.65	373.63	335.91	360.15	366.62	375.52	384.81	370.96	373.55	395.13	377.765	373.585	168.91	150.33	137.28	146.9	147.35	148.74	152.69	146.14	146.66	156.41	149.665	150.855	4991	4564	4082	4449	4261	4402	4491	4195	4366	4799	4419	4521.5
108168582	LOC108168582	mRNA
73902	Psmb11	mRNA	0.08	0.04	0.16	1.01	0.04	0.08	0	0.04	0	0.12	0.046666667	0.3225	0.03	0.02	0.06	0.41	0.02	0.03	0	0.02	0	0.05	0.02	0.13	2	1	4	26	1	2	0	1	0	3	1.166666667	8.25
78309	Cul9	mRNA	33.96	30.21	24.17	23.48	30.95	29.65	27.54	29.48	28.11	26.17	28.65	27.955	13.51	12.15	9.88	9.58	12.44	11.74	10.93	11.61	11.04	10.36	11.35333333	11.28	1592	1470	1165	1146	1440	1372	1277	1314	1303	1263	1328.166667	1343.25
105734	Tigd5	mRNA	3.89	3.89	3.75	3.38	3.75	3.59	3.08	3.17	3.41	3.57	3.428333333	3.7275	1.55	1.56	1.53	1.38	1.51	1.42	1.22	1.25	1.34	1.41	1.358333333	1.505	110	114	109	99	105	100	86	85	95	104	95.83333333	108
260296	Trim61	mRNA
20220	Sap18	mRNA	31.08	34.54	38.34	34.03	32.38	30.3	31.05	33.25	35.67	33.71	32.72666667	34.4975	12.36	13.9	15.67	13.88	13.01	12	12.32	13.1	14	13.34	12.96166667	13.9525	625.55	720.86	792.69	709.97	644.16	601.16	617.62	633.86	707.22	699.08	650.5166667	712.2675
77674	Defb12	mRNA
56015	Olfr71	mRNA
27276	Plekhb1	mRNA	112.3	141.98	266.14	318.06	398.44	383.53	343.83	356.7	299.04	179.8	326.89	209.62	44.67	57.12	108.77	129.74	160.14	151.92	136.43	140.52	117.41	71.17	129.5983333	85.075	1136	1493	2762	3334	3975	3822	3433	3418	2973	1877	3249.666667	2181.25
26563	Ror1	mRNA	0.94	1.24	1.59	1.96	0.51	0.6	0.82	2	0.75	1.59	1.045	1.4325	0.37	0.5	0.65	0.8	0.21	0.24	0.32	0.79	0.29	0.63	0.413333333	0.58	34	45	60	70	19	21	26	72	25	55	36.33333333	52.25
192212	Prom2	mRNA	0.08	0.04	0.19	0.5	0.08	0.12	0.16	0.17	0.2	0.19	0.153333333	0.2025	0.03	0.02	0.08	0.2	0.03	0.05	0.06	0.07	0.08	0.08	0.061666667	0.0825	2	1	5	13	2	3	4	4	5	5	3.833333333	5.25
245347	Gm4984	mRNA	0	0	0.2	0	0	0.21	0	0	0	0	0.035	0.05	0	0	0.08	0	0	0.08	0	0	0	0	0.013333333	0.02	0	0	1	0	0	1	0	0	0	0	0.166666667	0.25
207911	Mchr1	mRNA	28.36	29.43	32.22	53.21	31.14	26.38	41.72	45	57.6	27.67	38.25166667	35.805	11.28	11.84	13.17	21.71	12.51	10.45	16.55	17.73	22.61	10.95	15.13333333	14.5	352	379	411	685	382	323	512	529	704	354	467.3333333	456.75
78052	Tmem190	mRNA	0.34	0	0.82	0.65	0.34	0.17	0.17	0	0.34	0.16	0.196666667	0.4525	0.13	0	0.33	0.26	0.14	0.07	0.07	0	0.13	0.06	0.078333333	0.18	2	0	5	4	2	1	1	0	2	1	1.166666667	2.75
21881	Tkt	mRNA	122.27	107.61	120.05	134.46	111.68	116.55	116.45	110.97	111.09	118.5	114.2066667	121.0975	48.64	43.29	49.06	54.85	44.89	46.16	46.2	43.71	43.62	46.91	45.24833333	48.96	2289	2089	2309	2610	2067	2151	2155	1968	2049	2286	2112.666667	2324.25
14369	Fzd7	mRNA	7.38	8.61	4.54	7.83	4.03	3.22	5.32	4.73	4.12	5.72	4.523333333	7.09	2.93	3.47	1.85	3.19	1.62	1.28	2.11	1.86	1.62	2.26	1.791666667	2.86	209	253	132	230	113	90	149	127	115	167	126.8333333	206
319197	Gpr4	mRNA	6.14	4.89	3.88	5.17	5.4	6.15	7.95	6.87	4.09	4.49	5.825	5.02	2.44	1.97	1.58	2.11	2.17	2.43	3.15	2.71	1.61	1.78	2.308333333	2.025	92	71	60	79	78	89	108	92	64	73	84	75.5
59012	Moxd1	mRNA	11.71	14.7	4.04	4.81	6.63	4.72	7.99	8.87	9.44	15.61	8.876666667	8.815	4.66	5.91	1.65	1.96	2.67	1.87	3.17	3.5	3.71	6.18	3.516666667	3.545	209	272	74	89	117	83	141	150	166	287	157.3333333	161
258074	Olfr834	mRNA
211770	Trib1	mRNA	13.23	10.76	13.05	24.87	8.88	20.23	9.14	6.36	10.76	10.7	11.01166667	15.4775	5.26	4.33	5.33	10.15	3.57	8.01	3.63	2.5	4.22	4.24	4.361666667	6.2675	312	263	316	608	207	470	213	142	250	260	257	374.75
108167571	Gm43263	mRNA	9.63	5.93	9.62	11.54	10.53	7.64	6.84	9.15	1.72	3.95	6.638333333	9.18	3.83	2.39	3.93	4.71	4.23	3.03	2.71	3.6	0.68	1.56	2.635	3.715	49.58	31.76	50.97	61.7	53.58	38.94	34.84	44.56	8.72	20.97	33.60166667	48.5025
81879	Tfcp2l1	mRNA	3.52	2.33	2.94	5.44	1.93	1.81	2.55	2.68	2.24	1.22	2.071666667	3.5575	1.4	0.94	1.2	2.22	0.78	0.72	1.01	1.06	0.88	0.48	0.821666667	1.44	195	134	166	311	106	99	138	140	122	69	112.3333333	201.5
100862368	Gm21680	mRNA	0.16	0.44	0.58	0.39	0.36	0.63	0.58	0.88	0.49	0.27	0.535	0.3925	0.06	0.18	0.24	0.16	0.14	0.25	0.23	0.35	0.19	0.11	0.211666667	0.16	6	17	22	15	13	22.94	21.21	31	18	10.37	19.42	15
14941	Gzmd	mRNA
258394	Olfr1328	mRNA
108105	B3gnt5	mRNA	1.45	0.54	0.36	0.79	0.23	0.32	0.26	0.36	0.34	1.01	0.42	0.785	0.58	0.22	0.15	0.32	0.09	0.13	0.11	0.14	0.13	0.4	0.166666667	0.3175	39	15	10	22	6	9	7	9	9	28	11.33333333	21.5
330485	Tmem145	mRNA	48.77	39.09	50.06	34.23	89.61	72.42	27.86	24.36	25.93	47.64	47.97	43.0375	19.4	15.73	20.46	13.96	36.02	28.68	11.06	9.59	10.18	18.86	19.065	17.3875	652	542	684	476	1181	957	366	309	341	652	634.3333333	588.5
381213	Ms4a12	mRNA
19108	Prkx	mRNA	12.86	12.53	12.15	15.78	13.12	12.47	13.1	12.92	14.29	10.76	12.77666667	13.33	5.11	5.04	4.96	6.44	5.27	4.94	5.2	5.09	5.61	4.26	5.061666667	5.3875	306	316	291	390	310	300	307	299	337	261	302.3333333	325.75
243822	Fam71e2	mRNA	0	0	0	0.06	0	0	0	0.07	0	0	0.011666667	0.015	0	0	0	0.03	0	0	0	0.03	0	0	0.005	0.0075	0	0	0	1	0	0	0	1	0	0	0.166666667	0.25
259088	Olfr639	mRNA
433702	Ncbp1	mRNA	59.06	60.89	68.05	63.71	50.41	48.27	56.64	60.46	61.37	56.97	55.68666667	62.9275	23.49	24.5	27.81	25.99	20.26	19.12	22.47	23.82	24.1	22.55	22.05333333	25.4475	979	1041	1146	1086	814	786	933	939	1025	989	914.3333333	1063
12890	Cplx2	mRNA	888.54	871.68	818.66	639.07	982.75	1069.81	1066.19	1303.11	1118.51	828.81	1061.53	804.4875	353.42	350.7	334.57	260.68	394.99	423.75	423.06	513.35	439.14	328.07	420.3933333	324.8425	23888.65	24729	22753	17614	26586.81	28370.79	28537	33325.78	29224.29	23012.78	28176.24167	22246.1625
26549	Itgb1bp2	mRNA	0.29	0.14	0.42	0	1.02	0.15	0.15	0.3	0	0	0.27	0.2125	0.11	0.06	0.17	0	0.41	0.06	0.06	0.12	0	0	0.108333333	0.085	2	1	3	0	7	1	1	2	0	0	1.833333333	1.5
258611	Olfr297	mRNA
207259	Zbtb7c	mRNA	3.5	2.19	2.79	6.03	4.74	3.32	3.82	3.42	6.52	3.03	4.141666667	3.6275	1.39	0.88	1.14	2.46	1.9	1.32	1.52	1.35	2.56	1.2	1.641666667	1.4675	93	60	77	166	126	88	100	86	169	83	108.6666667	99
52120	Hgsnat	mRNA	56.53	53.31	65.7	59.84	56.4	61.61	49.69	51.17	51.52	52.39	53.79666667	58.845	22.49	21.45	26.85	24.41	22.67	24.4	19.72	20.16	20.23	20.74	21.32	23.8	870	851	1039	955	858	935	756	746	781	831	817.8333333	928.75
29807	Tpk1	mRNA	3.22	2.89	2.13	1.91	1.91	1.59	2.38	2.86	2.78	2.58	2.35	2.5375	1.28	1.16	0.87	0.78	0.77	0.63	0.94	1.13	1.09	1.02	0.93	1.0225	50	46	34	30	29	24	36	42	42	41	35.66666667	40
13858	Eps15	mRNA	99.6	117.55	131.01	82.52	136.14	139.07	124.01	106.83	118.87	142.36	127.88	107.67	39.62	47.29	53.54	33.66	54.72	55.09	49.21	42.09	46.67	56.35	50.68833333	43.5275	2555	3096	3428	2224	3477	3539	3170	2650	3015	3734	3264.166667	2825.75
232670	Tspan33	mRNA	42.35	50.99	40.17	27.22	38.53	26.55	30.53	22.88	25.7	50.39	32.43	40.1825	16.85	20.51	16.42	11.1	15.49	10.52	12.11	9.01	10.09	19.94	12.86	16.22	477	596	465	318	429	295	340	244	285	585	363	464
66809	Krt20	mRNA	0.73	0.35	0.53	1.32	1.02	2.04	1.94	1.93	1.58	0.53	1.506666667	0.7325	0.29	0.14	0.22	0.54	0.41	0.81	0.77	0.76	0.62	0.21	0.596666667	0.2975	8	4	6	15	11	22	21	20	17	6	16.16666667	8.25
17130	Smad6	mRNA	2.21	2.31	1.81	2.75	1.71	2.19	1.71	2.27	1.18	1.53	1.765	2.27	0.88	0.93	0.74	1.12	0.69	0.87	0.68	0.89	0.46	0.6	0.698333333	0.9175	38	40	32	49	29	37	29	36	20	27	29.66666667	39.75
66493	Mrpl51	mRNA	60.49	66.36	57.08	54.36	49.41	47.73	52.65	55	54.01	58.65	52.90833333	59.5725	24.06	26.7	23.33	22.17	19.86	18.91	20.89	21.67	21.21	23.22	20.96	24.065	503	573	488	469	406	392	433	433	442	503	434.8333333	508.25
620137	Mrgprb13	mRNA
12737	Cldn1	mRNA	5.1	6.66	3.52	2.61	1.13	0.81	0.75	1.29	0.97	8.56	2.251666667	4.4725	2.03	2.68	1.44	1.07	0.45	0.32	0.3	0.51	0.38	3.39	0.891666667	1.805	96	130	68	51	21	15	14	23	18	166	42.83333333	86.25
30933	Tor2a	mRNA	37.55	33.87	35.01	34.47	27.68	32.01	28.11	32.9	35.98	28.09	30.795	35.225	14.93	13.63	14.31	14.06	11.13	12.68	11.15	12.96	14.13	11.12	12.195	14.2325	317	297	304	302	231	267	234.73	263	299	244.62	256.5583333	305
20296	Ccl2	mRNA	12.98	2.64	12.85	15.38	0	0	0.5	0.53	1.27	0.24	0.423333333	10.9625	5.16	1.06	5.25	6.27	0	0	0.2	0.21	0.5	0.1	0.168333333	4.435	52	11	53	64	0	0	2	2	5	1	1.666666667	45
387341	Tas2r106	mRNA
320502	Lmod3	mRNA	0.17	0	0.08	0.16	0.08	0.09	0.17	0	0.09	0.08	0.085	0.1025	0.07	0	0.03	0.07	0.03	0.03	0.07	0	0.03	0.03	0.031666667	0.0425	2	0	1	2	1	1	2	0	1	1	1	1.25
259086	Olfr609	mRNA
329716	BC107364	mRNA	0	0	0.17	0	0	0	0	0	0	0	0	0.0425	0	0	0.07	0	0	0	0	0	0	0	0	0.0175	0	0	1	0	0	0	0	0	0	0	0	0.25
674895	Nek10	mRNA	4.35	4.41	2.74	0.96	0.88	0.5	1.51	1.23	2.2	2.92	1.54	3.115	1.73	1.78	1.12	0.39	0.35	0.2	0.6	0.49	0.86	1.16	0.61	1.255	202	212	129	47	38	23	69	54	82	137	67.16666667	147.5
71591	Zfp251	mRNA	40.7	41.66	46.75	37.94	39.19	33.91	38.41	33.94	42.05	42.02	38.25333333	41.7625	16.19	16.76	19.11	15.48	15.75	13.43	15.24	13.37	16.51	16.63	15.155	16.885	833	884	983	805	793	684	777	658	848	886	774.3333333	876.25
26462	Txnrd2	mRNA	17.05	14.7	16.78	13.94	16.85	17.54	16.94	13.36	15.16	15.98	15.97166667	15.6175	6.78	5.91	6.86	5.68	6.77	6.95	6.72	5.26	5.95	6.32	6.328333333	6.3075	182	163	184	154	178	185	179	135	159	176	168.6666667	170.75
244867	Arhgap20	mRNA	39.57	43.89	33.39	40.82	35.78	42.82	46.7	52.59	56.73	37.77	45.39833333	39.4175	15.74	17.66	13.65	16.65	14.38	16.96	18.53	20.72	22.27	14.95	17.96833333	15.925	1495	1719	1296	1599	1337	1594	1744	1883	2113	1470	1690.166667	1527.25
667552	Gm8700	mRNA	0	0	0	0	0	0	0.05	0	0	0	0.008333333	0	0	0	0	0	0	0	0.02	0	0	0	0.003333333	0	0	0	0	0	0	0	1	0	0	0	0.166666667	0
18643	Pfn1	mRNA	365.14	340.85	385.68	409.83	284.3	312.44	307.28	310.54	315.24	348.32	313.02	375.375	145.24	137.14	157.62	167.17	114.26	123.76	121.92	122.34	123.77	137.88	123.9883333	151.7925	1605	1559	1745	1871	1234	1360	1337	1291	1361	1581	1360.666667	1695
15416	Hoxb8	mRNA	0	0	0.15	0.07	0	0	0	0	0	0	0	0.055	0	0	0.06	0.03	0	0	0	0	0	0	0	0.0225	0	0	2	1	0	0	0	0	0	0	0	0.75
22746	Zfp85	mRNA	7.07	5.97	4.87	4.67	4.82	3.87	4.42	4.19	4.68	5.16	4.523333333	5.645	2.81	2.4	1.99	1.91	1.94	1.53	1.75	1.65	1.84	2.04	1.791666667	2.2775	89	78	63	61	60	48	55.01	50	58	67	56.335	72.75
67272	Cmtm5	mRNA	45.62	63	60.22	77.6	99.56	91.9	91.3	106.53	79.81	76.98	91.01333333	61.61	18.15	25.35	24.61	31.65	40.01	36.4	36.23	41.97	31.33	30.47	36.06833333	24.94	232	332	322	431	508	478	450	523	391	413	460.5	329.25
72157	Pgm2	mRNA	89.6	94.92	99.12	89.8	68.72	72.14	79.28	88.48	82.42	82.4	78.90666667	93.36	35.64	38.19	40.51	36.63	27.62	28.58	31.46	34.85	32.36	32.62	31.24833333	37.7425	1191	1309	1354	1238	903	946	1042	1114	1079	1129	1035.5	1273
628705	Phf11c	mRNA	0	0	0	0	0.69	0.92	0	0.65	0.82	0	0.513333333	0	0	0	0	0	0.28	0.37	0	0.26	0.32	0	0.205	0	0	0	0	0	6	8	0	5.43	7.06	0	4.415	0
12518	Cd79a	mRNA	0.98	0.4	0	0.54	0.85	0.56	0.7	0.44	0.71	0.54	0.633333333	0.48	0.39	0.16	0	0.22	0.34	0.22	0.28	0.17	0.28	0.21	0.25	0.1925	7	3	0	4	6	4	5	3	5	4	4.5	3.5
69736	Nup37	mRNA	9.21	8.3	7.62	8.29	8.14	7.13	9.65	7.71	6.54	7.8	7.828333333	8.355	3.66	3.34	3.12	3.38	3.27	2.83	3.83	3.04	2.57	3.09	3.105	3.375	63	59	54	59	55	48	65	50	44	55	52.83333333	58.75
664821	Gm7356	mRNA
14827	Pdia3	mRNA	211.52	240.91	192.12	218.02	192.7	183.87	205.14	224.62	194.73	225.58	204.44	215.6425	84.14	96.92	78.52	88.93	77.45	72.83	81.4	88.49	76.45	89.29	80.985	87.1275	3209	3791	2995	3430	2890	2751	3077	3228	2910	3527	3063.833333	3356.25
547154	H2al1k	mRNA	0	0	0.81	0	0	0	0	0	0	0	0	0.2025	0	0	0.33	0	0	0	0	0	0	0	0	0.0825	0	0	2	0	0	0	0	0	0	0	0	0.5
26413	Mapk1	mRNA	655.96	621.15	504.68	441.06	385.56	373	465.58	494.03	522.85	512.9	458.9866667	555.7125	260.91	249.91	206.25	179.91	154.96	147.75	184.74	194.62	205.28	203.03	181.73	224.245	16110	15954	12946	11300	9776	9369	11518	11640	12755	13383	11406.83333	14077.5
71713	Cdc40	mRNA	39.97	42.73	45.02	39.24	37.53	35.31	40.43	35.39	39.17	39.38	37.86833333	41.74	15.9	17.19	18.4	16.01	15.08	13.99	16.04	13.94	15.38	15.59	15.00333333	16.875	782	867	905	796	726	681	782	656	755	794	732.3333333	837.5
21953	Tnni2	mRNA	0	0	0.31	0.61	0.64	0	0.96	0	0.65	0.61	0.476666667	0.23	0	0	0.13	0.25	0.26	0	0.38	0	0.25	0.24	0.188333333	0.095	0	0	1	2	2	0	3	0	2	2	1.5	0.75
230082	Nol6	mRNA	95.51	91.36	98.63	85.1	74.8	87.83	82.61	84.82	90.25	94.76	85.845	92.65	37.99	36.76	40.31	34.71	30.06	34.79	32.78	33.41	35.43	37.51	33.99666667	37.4425	2517	2496	2670	2325	1949	2281	2152	2118	2344	2573	2236.166667	2502
73671	Sult6b1	mRNA	0.2	0.08	0.17	0.2	0.09	0.26	0.2	0	0.09	0.25	0.148333333	0.1625	0.08	0.03	0.07	0.08	0.03	0.1	0.08	0	0.03	0.1	0.056666667	0.065	1	1	2	2	1	3	2	0	1	3	1.666666667	1.5
72504	Taf4b	mRNA	3.87	3.62	4.73	4.6	2.09	3.01	3.71	3.44	4.26	3.2	3.285	4.205	1.54	1.46	1.93	1.88	0.84	1.19	1.47	1.35	1.67	1.27	1.298333333	1.7025	109	103	133	131	56	76	100	86	111	89	86.33333333	119
75612	Gns	mRNA	101.26	99.67	99.17	105.37	88.41	88.32	87.31	79.15	83.12	95.95	87.04333333	101.3675	40.28	40.1	40.53	42.98	35.53	34.98	34.64	31.18	32.64	37.98	34.49166667	40.9725	2282	2329	2296	2462	1970	1962	1945	1690	1846	2228	1940.166667	2342.25
76645	Pkd1l2	mRNA	0.02	0.09	0.13	0.04	0.14	0.16	0.05	0.02	0.09	0.04	0.083333333	0.07	0.01	0.04	0.05	0.02	0.06	0.06	0.02	0.01	0.04	0.02	0.035	0.03	1	4	6	2	6	7	2	1	4	2	3.666666667	3.25
72318	Cyth4	mRNA	15.81	13.32	12.29	18.95	9.82	10.03	11.01	12.61	8.78	10.32	10.42833333	15.0925	6.29	5.36	5.02	7.73	3.95	3.97	4.37	4.97	3.45	4.09	4.133333333	6.1	254	222	203	316	156	159	175	192	139	171	165.3333333	248.75
57741	Noc2l	mRNA	79	80.02	68.95	86.67	93.31	92.46	85.07	91.31	89.52	81.37	88.84	78.66	31.42	32.2	28.18	35.35	37.5	36.62	33.76	35.97	35.15	32.21	35.20166667	31.7875	1239.95	1314.3	1108.31	1413.14	1456.26	1436.89	1326.39	1369.33	1398.11	1323.24	1385.036667	1268.925
12638	Cftr	mRNA	0.29	0.31	0.42	0.49	0.92	0.6	0.59	1.9	1.32	0.37	0.95	0.3775	0.12	0.12	0.17	0.2	0.37	0.24	0.24	0.75	0.52	0.15	0.378333333	0.1525	11	12	16	19	34	22	22	67	49	14	34.66666667	14.5
20664	Sox1	mRNA	9.01	11.54	9.22	22.11	11.04	9.66	17.97	23.57	29.53	10.8	17.095	12.97	3.58	4.64	3.77	9.02	4.44	3.82	7.13	9.29	11.59	4.27	6.756666667	5.2525	213	283	224	542	258	225	420	528	688	263	397	315.5
258605	Olfr968	mRNA	0	0	0	0.18	0	0	0	0	0	0	0	0.045	0	0	0	0.07	0	0	0	0	0	0	0	0.0175	0	0	0	1	0	0	0	0	0	0	0	0.25
26913	Gprin1	mRNA	122.61	125.23	104.01	77.47	74.42	83.79	90.57	75.88	77.91	125.66	88.03833333	107.33	48.77	50.38	42.51	31.6	29.91	33.19	35.94	29.89	30.59	49.74	34.87666667	43.315	3076	3254	2679	2010	1847	2076	2249	1806	1927	3248	2192.166667	2754.75
208164	Fam180a	mRNA	8.1	9.64	2.32	2.87	6.39	5.19	8.31	9.69	5.93	7.74	7.208333333	5.7325	3.22	3.88	0.95	1.17	2.57	2.05	3.3	3.82	2.33	3.06	2.855	2.305	68	84	20	25	53	43	69	77	49	67	59.66666667	49.25
21754	Tesk1	mRNA	84.56	77.03	84.94	73.76	92.22	92.8	80.5	83.02	81.73	79.95	85.03666667	80.0725	33.64	30.99	34.71	30.09	37.07	36.76	31.94	32.7	32.09	31.65	33.70166667	32.3575	1785	1685.91	1841.92	1614.4	1924.7	1930.96	1679.83	1660.31	1699.87	1738.96	1772.438333	1731.8075
245857	Ssh3	mRNA	38.35	35.71	30.85	28.54	36.18	34	25.37	26.03	27.84	35.67	30.84833333	33.3625	15.26	14.37	12.61	11.64	14.54	13.47	10.07	10.26	10.93	14.12	12.23166667	13.47	584	569	489	453	550	516	385	378	421	564	469	523.75
21912	Tspan7	mRNA	1502.73	1572.38	1565.68	1467.76	2172.11	1886.94	1879.65	1835.56	1800.81	1709.63	1880.783333	1527.1375	597.72	632.62	639.86	598.71	873.01	747.42	745.83	723.1	707.03	676.73	745.52	617.2275	14862	16141	15917	15058	21231	18421	18384	17190	17532	17433	18365.16667	15494.5
212933	Pm20d1	mRNA	0.97	0.96	2.01	2.57	2.06	2.82	1.98	1.89	0.94	1.84	1.921666667	1.6275	0.39	0.39	0.82	1.05	0.83	1.12	0.78	0.75	0.37	0.73	0.763333333	0.6625	20	20	36	55	42	56	38	35	19	39	38.16666667	32.75
102058	Exoc8	mRNA	12.96	14.5	12.58	11.22	12.17	13.71	13.94	13.42	14.55	13.9	13.615	12.815	5.16	5.83	5.14	4.58	4.89	5.43	5.53	5.29	5.71	5.5	5.391666667	5.1775	572	663	570	513	531	596	608	561	633	632	593.5	579.5
272347	Zfp398	mRNA	13.03	14.04	12.53	13.48	13.63	13.39	12.77	13	13.86	13.23	13.31333333	13.27	5.18	5.65	5.12	5.5	5.48	5.3	5.07	5.12	5.44	5.24	5.275	5.3625	565	611	542	611	596	569	545	538	577	582	567.8333333	582.25
105351	AW209491	mRNA	29.29	34.91	30.47	30.4	24.99	26.11	29.5	31.38	32.95	31.79	29.45333333	31.2675	11.65	14.05	12.45	12.4	10.04	10.34	11.71	12.36	12.94	12.58	11.66166667	12.6375	329	407	354	356	278	289	326	331	363	369	326	361.5
67669	Hikeshi	mRNA	90.38	98.19	78.01	90.25	84.19	88.65	88.73	90.24	104.76	82.28	89.80833333	89.2075	35.95	39.51	31.88	36.81	33.84	35.11	35.21	35.55	41.13	32.57	35.56833333	36.0375	514	582	448	534	486	504	514	497	584	496	513.5	519.5
22264	Prap1	mRNA	0	0	0	0.33	0	0.35	0	0	0	0	0.058333333	0.0825	0	0	0	0.14	0	0.14	0	0	0	0	0.023333333	0.035	0	0	0	1	0	1	0	0	0	0	0.166666667	0.25
100043108	Cyp2c69	mRNA
100047671	Gm17783	mRNA
16682	Krt4	mRNA
14632	Gli1	mRNA	9.55	9.89	7.61	5.91	2.6	2.09	1.23	2.27	1.76	3.04	2.165	8.24	3.8	3.98	3.11	2.41	1.05	0.83	0.49	0.9	0.69	1.2	0.86	3.325	204	219	167	131	55	44	26	46	37	67	45.83333333	180.25
319984	Jph4	mRNA	252.33	252.79	193.14	124.82	226.19	220.7	206.44	242.71	235.58	255.32	231.1566667	205.77	100.37	101.71	78.93	50.91	90.91	87.42	81.91	95.61	92.49	101.07	91.56833333	82.98	6659	6916	5236	3415	5902	5740	5385	6069	6127	6942	6027.5	5556.5
399510	Map4k5	mRNA	40.03	36.25	36.4	41.26	31.72	29.34	29.91	35.63	33.72	35.15	32.57833333	38.485	15.92	14.59	14.88	16.83	12.75	11.62	11.87	14.04	13.24	13.91	12.905	15.555	1048	984	979	1120	821	757	774	884	870	948	842.3333333	1032.75
100043627	Gm4559	mRNA
654801	Zfp784	mRNA	6.83	9.91	10.49	11.59	9.82	9.43	11.65	13.47	11.62	6.47	10.41	9.705	2.72	3.99	4.29	4.73	3.95	3.73	4.62	5.31	4.56	2.56	4.121666667	3.9325	83	125	131	146	118	113	140	155	139	81	124.3333333	121.25
16703	Krtap8-1	mRNA
71832	Csl	mRNA	0	0	0	0	0	0.09	0	0	0	0	0.015	0	0	0	0	0	0	0.04	0	0	0	0	0.006666667	0	0	0	0	0	0	1	0	0	0	0	0.166666667	0
54377	Cacng4	mRNA	14.94	14.36	9.74	25.36	17.31	22.24	30.38	49.23	43.39	18.28	30.13833333	16.1	5.94	5.78	3.98	10.35	6.96	8.81	12.06	19.39	17.04	7.23	11.915	6.5125	76	76	51	134	87	112	153	237	217	96	150.3333333	84.25
666135	Gm14590	mRNA
66066	Gng11	mRNA	13.13	10.55	8.35	20.91	24.18	25.06	25.56	32.06	17.75	12.48	22.84833333	13.235	5.22	4.24	3.41	8.53	9.72	9.93	10.14	12.63	6.97	4.94	9.055	5.35	55	46	36	91	100	104	106	127	73	54	94	57
332397	Nanos1	mRNA	26.15	21.95	22.37	20.44	24.21	25.25	28.88	29.72	29.76	27.16	27.49666667	22.7275	10.4	8.83	9.14	8.34	9.73	10	11.46	11.71	11.69	10.75	10.89	9.1775	601	523	528	487	550	572	656	647	674	643	623.6666667	534.75
258442	Olfr1314	mRNA
70601	Ecd	mRNA	35.52	36.6	33.18	36.12	36.55	37.21	39.9	37.73	33.59	36.46	36.90666667	35.355	14.13	14.72	13.56	14.74	14.69	14.74	15.83	14.86	13.19	14.43	14.62333333	14.2875	643	687	617	678	654	664	714	647	599	680	659.6666667	656.25
108168034	Gm46382	mRNA	0.15	0.22	0.11	0.14	0.34	0.11	0.08	0	0.11	0.14	0.13	0.155	0.06	0.09	0.04	0.06	0.14	0.05	0.03	0	0.04	0.06	0.053333333	0.0625	4	6	3	4	9	3	2	0	3	4	3.5	4.25
110835	Chrna5	mRNA	1.91	2.08	4.14	0.86	1.41	1.93	1.69	1.01	2.64	4.01	2.115	2.2475	0.76	0.84	1.69	0.35	0.57	0.76	0.67	0.4	1.04	1.59	0.838333333	0.91	38	42	74	17	25	39	34	21	45	79	40.5	42.75
108682	Gpt2	mRNA	51.01	53.42	51.35	53.28	40.94	38.58	36.48	45.66	36.37	44.37	40.4	52.265	20.29	21.49	20.99	21.73	16.45	15.28	14.48	17.99	14.28	17.56	16.00666667	21.125	1081	1178	1116	1169	866	815	771	921	766	976	852.5	1136
218294	Cdc14b	mRNA	8.14	8.3	7.93	10.45	9.21	7.96	7.64	9.53	8.18	8.38	8.483333333	8.705	3.24	3.34	3.24	4.26	3.7	3.15	3.03	3.76	3.21	3.32	3.361666667	3.52	247	262.58	255	335.84	280.09	240.01	230.07	277.36	246.98	248	253.7516667	275.105
107197	Uqcc3	mRNA	43.77	51.29	55.36	57.87	55.53	56.32	53.68	53.4	48.98	41.91	51.63666667	52.0725	17.41	20.64	22.62	23.61	22.32	22.31	21.3	21.04	19.23	16.59	20.465	21.07	182	222	237	250	228	232	221	210	200	180	211.8333333	222.75
56527	Mast1	mRNA	84.8	76.08	94.61	52.22	81.31	85.72	69.56	51.97	56.86	91.41	72.805	76.9275	33.73	30.61	38.67	21.3	32.68	33.96	27.6	20.47	22.33	36.18	28.87	31.0775	2050	1874	2294	1278	1812	1928	1596	1156	1372	2271	1689.166667	1874
69724	Rnaseh2a	mRNA	30.82	32.25	28.35	28.62	25.85	33.15	24.03	22.89	26	24.89	26.135	30.01	12.26	12.97	11.59	11.68	10.39	13.13	9.53	9.02	10.21	9.85	10.355	12.125	299	325	286	290	251	320	240	213	257	254	255.8333333	300
242297	Fam110b	mRNA	37.62	38.61	40.31	41.14	27.19	26.9	35.85	43.39	44.91	42.25	36.74833333	39.42	14.97	15.54	16.47	16.78	10.93	10.65	14.23	17.09	17.63	16.73	14.54333333	15.94	602	649	688	717	444	407	567	678	707	697	583.3333333	664
72699	Lime1	mRNA	43.76	47.68	39.13	43.59	54.56	48.67	36.08	47.07	44.91	41.48	45.46166667	43.54	17.41	19.18	15.99	17.78	21.93	19.28	14.32	18.54	17.63	16.42	18.02	17.59	482	545	443	498	594	529	393	491	487	471	494.1666667	492
245615	Kir3dl2	mRNA	0.52	0.5	0.1	0	0	0	0	0	0.11	0.3	0.068333333	0.28	0.21	0.2	0.04	0	0	0	0	0	0.04	0.12	0.026666667	0.1125	5	5	1	0	0	0	0	0	1	3	0.666666667	2.75
75509	1700020N15Rik	mRNA
19775	Xpr1	mRNA	50.52	53.7	45.34	67.98	52.79	52.22	65.31	64.21	73.71	50.09	59.72166667	54.385	20.09	21.6	18.53	27.73	21.22	20.68	25.92	25.29	28.94	19.83	23.64666667	21.9875	2304	2538	2124	3214	2381	2346	2944	2775	3314	2353	2685.5	2545
114229	Kiss1r	mRNA	8.89	7.46	8.22	6.76	6.32	7.02	5.73	5.72	4.92	7.28	6.165	7.8325	3.54	3	3.36	2.76	2.54	2.78	2.27	2.25	1.93	2.88	2.441666667	3.165	197	169	185	154	151	155	121	127	105	168	137.8333333	176.25
103841	Cuedc1	mRNA	22.16	18.67	21.56	23.39	20.03	21.68	20.48	19.32	21.75	20.29	20.59166667	21.445	8.82	7.51	8.81	9.54	8.05	8.59	8.13	7.61	8.54	8.03	8.158333333	8.67	406	354	406	446	365	390	371	335	395	382	373	403
16539	Kcns2	mRNA	10.79	11.31	12.87	21.23	18.02	20.68	27.9	28.92	26.79	12.25	22.42666667	14.05	4.29	4.55	5.26	8.66	7.24	8.19	11.07	11.39	10.52	4.85	8.876666667	5.69	337	365	404	686	550	642	860	851	844	394	690.1666667	448
67091	Trappc6a	mRNA	16.69	18.57	18.26	17.84	13.15	18.97	11.5	13.45	16.46	14.61	14.69	17.84	6.64	7.47	7.46	7.28	5.28	7.51	4.56	5.3	6.46	5.78	5.815	7.2125	63	73	71	70	49	71	43	48	61	57	54.83333333	69.25
66087	Emc3	mRNA	100.29	109.33	95.9	113.15	105.79	106.51	107.85	109.07	104.72	99.4	105.5566667	104.6675	39.89	43.99	39.19	46.16	42.52	42.19	42.79	42.97	41.12	39.35	41.82333333	42.3075	1104	1249	1085	1292	1151	1157	1174	1137	1135	1128	1147	1182.5
212980	Slc45a3	mRNA	0.63	0.66	1.18	1.47	0.59	1.34	0.85	1.17	1.12	0.56	0.938333333	0.985	0.25	0.27	0.48	0.6	0.24	0.53	0.34	0.46	0.44	0.22	0.371666667	0.4	12	13	23	29	11	25	16	21	21	11	17.5	19.25
74427	Eaf1	mRNA	12.55	11.29	11.63	17.61	12.08	12.65	13.63	14.77	15.39	12.49	13.50166667	13.27	4.99	4.54	4.75	7.18	4.86	5.01	5.41	5.82	6.04	4.94	5.346666667	5.365	312	291	297	454	297	310	335	348	377	320	331.1666667	338.5
15258	Hipk2	mRNA	20.05	17.02	18.64	26.55	26.02	23.53	25.83	27.76	24.74	18.09	24.32833333	20.565	7.97	6.85	7.62	10.83	10.46	9.32	10.25	10.94	9.71	7.16	9.64	8.3175	1679.27	1506.35	1615.04	2322.11	2221.48	1987.06	2193.35	2220.81	2070.9	1613.67	2051.211667	1780.6925
75528	Tex29	mRNA	0.26	0	0.51	0.37	0	0.1	0	0.1	0	0	0.033333333	0.285	0.1	0	0.21	0.15	0	0.04	0	0.04	0	0	0.013333333	0.115	1	0	2	3	0	1	0	1	0	0	0.333333333	1.5
20525	Slc2a1	mRNA	162.69	126.14	169.16	178.01	100.23	98.12	91.56	98.08	76.91	83.37	91.37833333	159	64.71	50.75	69.13	72.61	40.28	38.87	36.33	38.64	30.19	33	36.21833333	64.3	2399	1929	2562	2722	1461	1427	1334	1370	1117	1267	1329.333333	2403
218639	Arl15	mRNA	49.85	45.72	50.13	55.63	38.75	42.1	47.06	42.04	43.5	46.92	43.395	50.3325	19.83	18.4	20.49	22.69	15.58	16.68	18.68	16.56	17.08	18.57	17.19166667	20.3525	971	924	1001	1123	746	809	906	776	834	942	835.5	1004.75
17952	Naip6	mRNA	0.55	0.44	0.44	0.53	0.36	0.36	0.43	0.37	0.15	0.32	0.331666667	0.49	0.22	0.18	0.18	0.22	0.14	0.14	0.17	0.15	0.06	0.13	0.131666667	0.2	22	18	18	22	14	14	17	14	6	13	13	20
66627	Ogfod2	mRNA	37.55	38.65	38.88	37.39	41.66	42.81	36.62	35.63	34.56	35	37.71333333	38.1175	14.94	15.55	15.89	15.25	16.74	16.96	14.53	14.04	13.57	13.86	14.95	15.4075	334	353	355	344	365	373	321	297	302	316	329	346.5
27414	Sergef	mRNA	29.25	27.66	25	23.95	34.1	25.39	26.59	24.84	29.78	28.32	28.17	26.465	11.64	11.13	10.22	9.77	13.71	10.06	10.55	9.78	11.69	11.21	11.16666667	10.69	279	280	249	260	337	246	254	233	282	279	271.8333333	267
22262	Uox	mRNA	0.49	0.56	0.47	0.28	0.1	0.29	0.1	0	0.49	0.66	0.273333333	0.45	0.19	0.23	0.19	0.11	0.04	0.12	0.04	0	0.19	0.26	0.108333333	0.18	5	6	5	3	1	3	1	0	5	7	2.833333333	4.75
193043	Zfp3	mRNA	13.25	16.36	15.37	16.84	13.81	14.42	16.28	19.18	20.04	15.04	16.46166667	15.455	5.27	6.58	6.28	6.87	5.55	5.71	6.46	7.55	7.87	5.95	6.515	6.25	135	173	161	178	139	145	164	185	201	158	165.3333333	161.75
380728	Kcnh4	mRNA	7.87	6.01	6.58	8.44	25.24	22.43	12.19	20.5	17.84	4.72	17.15333333	7.225	3.13	2.42	2.69	3.44	10.14	8.89	4.84	8.08	7.01	1.87	6.805	2.92	175	138	150	194	554	490	267	430	389	108	373	164.25
71994	Cnn3	mRNA	157.25	126.42	120.48	234.5	81.79	79.68	81.04	93.97	71.12	96.82	84.07	159.6625	62.55	50.86	49.24	95.65	32.87	31.56	32.15	37.02	27.92	38.32	33.30666667	64.575	1774	1480	1397	2744	912	887	904	1004	790	1126	937.1666667	1848.75
67087	Ctnnbip1	mRNA	35.29	33.65	42.41	44.79	34.97	37.11	38.86	30.16	31.86	39.24	35.36666667	39.035	14.04	13.54	17.33	18.27	14.06	14.7	15.42	11.88	12.51	15.53	14.01666667	15.795	541	535	668	712	530	561	589	438	481	620	536.5	614
71773	Ugt2b1	mRNA	0	0	0	0	0	0.07	0	0	0	0	0.011666667	0	0	0	0	0	0	0.03	0	0	0	0	0.005	0	0	0	0	0	0	1	0	0	0	0	0.166666667	0
55944	Eif3d	mRNA	99.35	100.64	107.16	103.56	82.66	85.55	90.97	93.25	86.76	92.45	88.60666667	102.6775	39.52	40.49	43.8	42.24	33.22	33.88	36.1	36.73	34.06	36.59	35.09666667	41.5125	1068	1129	1188	1164	878	908	969	948	921	1023	941.1666667	1137.25
70831	Krtap31-1	mRNA
68002	Sdhaf4	mRNA	49.97	59.17	53.41	54.16	49.35	45.89	53	48.2	49.99	45.89	48.72	54.1775	19.88	23.8	21.83	22.09	19.84	18.18	21.03	18.99	19.63	18.17	19.30666667	21.9	158	195	174	178	154	144	166	144	155	150	152.1666667	176.25
259100	Olfr666	mRNA
353320	Defb37	mRNA
17764	Mtf1	mRNA	11.84	10.1	11.14	11.37	11.07	11.51	11.45	13.17	13.12	11.11	11.905	11.1125	4.71	4.06	4.55	4.64	4.45	4.56	4.54	5.19	5.15	4.4	4.715	4.49	538.36	475.9	520.38	536.3	497.95	515.96	514.68	567.75	588.29	520.57	534.2	517.735
98417	Cnih4	mRNA	25.96	31.1	29.59	39.18	30.51	25.68	28.48	31.06	27.23	25.19	28.025	31.4575	10.33	12.51	12.09	15.98	12.26	10.17	11.3	12.24	10.69	9.97	11.105	12.7275	466	572	522	715	504	466	505	523	494	461	492.1666667	568.75
20544	Slc9a1	mRNA	40.51	43.22	49.05	65.12	40.69	40.77	44.11	46.95	45.55	44.62	43.78166667	49.475	16.11	17.39	20.05	26.56	16.35	16.15	17.5	18.5	17.88	17.66	17.34	20.0275	999	1096	1178	1599	903	944	1024	1083	1136	1084	1029	1218
266620	Defb36	mRNA
77055	Krt76	mRNA	0.08	0	0	0	0	0	0	0	0	0	0	0.02	0.03	0	0	0	0	0	0	0	0	0	0	0.0075	1	0	0	0	0	0	0	0	0	0	0	0.25
258404	Olfr1080	mRNA	0	0	0	0.19	0	0	0	0	0	0	0	0.0475	0	0	0	0.08	0	0	0	0	0	0	0	0.02	0	0	0	1	0	0	0	0	0	0	0	0.25
259016	Olfr1048	mRNA
258469	Olfr90	mRNA	0.18	0	0	0.35	0.19	0	0	0	0.19	0	0.063333333	0.1325	0.07	0	0	0.14	0.07	0	0	0	0.07	0	0.023333333	0.0525	1	0	0	2	1	0	0	0	1	0	0.333333333	0.75
114662	Prss29	mRNA
55934	Rp9	mRNA	64.97	69.04	77.31	64.19	97.23	84.44	62.66	66.04	68.94	69.22	74.755	68.8775	25.84	27.78	31.59	26.18	39.08	33.45	24.86	26.01	27.07	27.4	29.645	27.8475	393	434	481	403	581	505	375	378	410	432	446.8333333	427.75
212326	Fam149a	mRNA	16.48	13.52	12.85	12.95	17.15	16.7	16.2	11.12	12.8	16.54	15.085	13.95	6.55	5.44	5.25	5.28	6.89	6.61	6.43	4.38	5.03	6.55	5.981666667	5.63	534	438	409	414	544	503	490	334	391	530	465.3333333	448.75
56094	Cts8	mRNA
229588	Gm128	mRNA	0.25	0	0.24	0	0.25	0.25	0.13	0.26	0.63	0.36	0.313333333	0.1225	0.1	0	0.1	0	0.1	0.1	0.05	0.1	0.25	0.14	0.123333333	0.05	2	0	2	0	2	2	1	2	5	3	2.5	1
105193	Nhlrc1	mRNA	20.23	21.49	20.21	17.36	15.5	13.98	21.08	18.61	21.55	20.82	18.59	19.8225	8.05	8.65	8.26	7.08	6.23	5.54	8.36	7.33	8.46	8.24	7.36	8.01	264	291	271	235	200	180	272	230	277	280	239.8333333	265.25
625580	Vmn2r48	mRNA
68842	Tulp4	mRNA	53.12	47.15	44.45	54.32	45.66	48.21	50.43	52.06	52.75	50.48	49.93166667	49.76	21.13	18.97	18.17	22.16	18.35	19.09	20.01	20.51	20.71	19.98	19.775	20.1075	3079.95	2796.27	2613	3297.11	2571.15	2722.27	2896	2862.08	3051.75	2982.79	2847.673333	2946.5825
93730	Lztfl1	mRNA	25.4	29.83	21.62	21.34	22.11	26	22.31	27.18	25.07	27.6	25.045	24.5475	10.11	12	8.84	8.71	8.89	10.3	8.85	10.71	9.84	10.93	9.92	9.915	809	950	733	689	747	815	717	773	736	905	782.1666667	795.25
13096	Cyp2c37	mRNA
269637	Cnpy1	mRNA	0.06	0.33	0.17	0.33	0.12	0.05	0	0	0	0.06	0.038333333	0.2225	0.02	0.13	0.07	0.14	0.05	0.02	0	0	0	0.02	0.015	0.09	1	7	3	6	2	1	0	0	0	1	0.666666667	4.25
67452	Pnpla8	mRNA	72.59	74.72	64.65	59.62	68.38	68.21	66.47	67.75	67.05	75.49	68.89166667	67.895	28.87	30.06	26.42	24.32	27.48	27.02	26.38	26.69	26.32	29.88	27.295	27.4175	1986	2137	1849	1714	1878	1876	1811	1784	1833	2152	1889	1921.5
68146	Arl13b	mRNA	7.31	8.31	8.23	8.54	7.87	7.53	7.87	8.44	8.05	6.74	7.75	8.0975	2.91	3.34	3.37	3.48	3.16	2.98	3.12	3.32	3.16	2.67	3.068333333	3.275	153	177	175	183	162	154	161	168	166	143	159	172
231863	Fbxl18	mRNA	12.76	11.17	11.7	11.85	11.74	16.02	11.2	12.55	12.63	12.08	12.70333333	11.87	5.07	4.49	4.78	4.83	4.72	6.35	4.44	4.95	4.96	4.78	5.033333333	4.7925	208	192	197	202	192	260	182	195	205	205	206.5	199.75
246080	Defb7	mRNA
20286	Zc3h7b	mRNA	102.28	93.19	73.91	86.05	122.13	114.57	104.91	107.19	103.24	98.83	108.4783333	88.8575	40.68	37.49	30.21	35.1	49.09	45.38	41.63	42.22	40.53	39.12	42.995	35.87	3484	3272	2592	3018	4060	3830	3541	3485	3454	3456	3637.666667	3091.5
108168648	LOC108168648	mRNA
229697	Cym	mRNA	0.45	0	1.91	2.48	0	0	0	0	0.15	0.15	0.05	1.21	0.18	0	0.78	1.01	0	0	0	0	0.06	0.06	0.02	0.4925	3	0	13	17	0	0	0	0	1	1	0.333333333	8.25
23983	Pcbp1	mRNA	206.42	220.89	197.77	220.42	209.3	224.98	191.88	218.23	213.64	226.55	214.0966667	211.375	82.11	88.87	80.82	89.91	84.12	89.11	76.14	85.97	83.88	89.68	84.81666667	85.4275	1921	2134	1892	2128	1925	2067	1766	1923	1957	2174	1968.666667	2018.75
12501	Cd3e	mRNA	0	0	0	0.25	0.13	0	0	0	0.13	0	0.043333333	0.0625	0	0	0	0.1	0.05	0	0	0	0.05	0	0.016666667	0.025	0	0	0	2	1	0	0	0	1	0	0.333333333	0.5
12283	Cab39	mRNA	133.89	135.12	152.2	151.07	149.24	156.83	164.82	160.73	158.44	140.12	155.03	143.07	53.25	54.36	62.2	61.62	59.98	62.12	65.4	63.32	62.2	55.46	61.41333333	57.8575	2866	3004	3337	3361	3150	3328	3478	3250	3364	3095	3277.5	3142
72345	Amer1	mRNA	2.97	2.88	2.93	3.55	3.26	3.09	2.46	2.84	3.17	2.61	2.905	3.0825	1.18	1.16	1.2	1.45	1.31	1.22	0.98	1.12	1.24	1.03	1.15	1.2475	150	151	152	186	163	154	123	136	158	136	145	159.75
259161	Olfr688	mRNA	0	0	0	0	0	0	0	0.42	0.2	0	0.103333333	0	0	0	0	0	0	0	0	0.17	0.08	0	0.041666667	0	0	0	0	0	0	0	0	2	1	0	0.5	0
13884	Ces1c	mRNA
68839	Ankrd46	mRNA	252.05	276.9	265.75	237.19	200.1	195.65	206.31	196.97	211.76	233.2	207.3316667	257.9725	100.25	111.4	108.61	96.75	80.42	77.5	81.86	77.59	83.14	92.31	82.13666667	104.2525	3625	4112	3917	3532	2835	2766	2923	2678	2982	3445	2938.166667	3796.5
28071	Twistnb	mRNA	13.53	13.18	15	14.87	12.16	12.56	11.77	15	12.51	13.05	12.84166667	14.145	5.38	5.3	6.13	6.06	4.89	4.98	4.67	5.91	4.91	5.17	5.088333333	5.7175	179	181	204	204	159	164	154	188	163	178	167.6666667	192
18033	Nfkb1	mRNA	10.05	10.75	10.33	12.77	12.4	11.39	11.04	11.94	10.71	10.83	11.385	10.975	4	4.33	4.22	5.21	4.98	4.51	4.38	4.71	4.21	4.29	4.513333333	4.44	235	261	250	311	285	260	252	260	244	268	261.5	264.25
75705	Eif4b	mRNA	158.63	152.44	149.35	162.29	127.04	123.24	134.65	135.24	148.95	138.75	134.645	155.6775	63.1	61.33	61.04	66.2	51.06	48.82	53.43	53.28	58.48	54.92	53.33166667	62.9175	3574	3561	3457	3791	2830	2737	2999	2887	3307	3221	2996.833333	3595.75
403185	Cfap97d2	mRNA	0.25	0.43	0.84	0.5	0.56	0.49	0.62	0.93	0.53	1.22	0.725	0.505	0.1	0.17	0.34	0.21	0.23	0.2	0.25	0.37	0.21	0.48	0.29	0.205	7	10	10	10	6	8	7	15	9	19	10.66666667	9.25
18521	Pcbp2	mRNA	430.98	433.86	404.45	467.45	436.54	431.58	444.78	451.42	442.67	430.24	439.5383333	434.185	171.43	174.56	165.29	190.67	175.45	170.95	176.48	177.83	173.8	170.31	174.1366667	175.4875	4258.7	4470.18	4198.94	4816.51	4276.62	4221.64	4293.02	4227.58	4289.1	4329.27	4272.871667	4436.0825
64380	Ms4a4c	mRNA	0.22	0.21	0.1	0.47	0.1	0.11	0	0.11	0.11	0.1	0.088333333	0.25	0.09	0.08	0.04	0.19	0.04	0.04	0	0.04	0.04	0.04	0.033333333	0.1	2	2	1	5	1	1	0	1	1	1	0.833333333	2.5
227545	Proser2	mRNA	1.09	1.24	0.99	1.52	4.05	2.96	1.3	0.95	1	1.73	1.998333333	1.21	0.43	0.5	0.4	0.62	1.63	1.17	0.52	0.37	0.39	0.68	0.793333333	0.4875	22	26	21	32	82	60	28	20	21	36	41.16666667	25.25
18221	Nudc	mRNA	196.45	220.8	219.16	225.37	246.82	245.32	233.1	232	234.52	215.57	234.555	215.445	78.14	88.83	89.57	91.93	99.2	97.17	92.49	91.4	92.08	85.33	92.945	87.1175	1433	1673	1644	1706	1779	1768	1682	1602	1683	1622	1689.333333	1614
66190	Acer3	mRNA	7.46	7.59	8.13	10.53	6.37	6.1	6.7	6.82	6.05	5.75	6.298333333	8.4275	2.97	3.05	3.32	4.29	2.56	2.42	2.66	2.69	2.38	2.27	2.496666667	3.4075	176	186	198	258	149	143	157	153	140	140	147	204.5
24045	Scamp3	mRNA	70.66	68.2	66.44	73.9	69.21	73.81	68.97	76.09	71.4	65.27	70.79166667	69.8	28.11	27.44	27.15	30.15	27.82	29.23	27.37	29.97	28.03	25.84	28.04333333	28.2125	614.32	615.59	593.94	666.65	594.51	633.58	593.02	626.31	610.93	585.07	607.2366667	622.625
56489	Ikbke	mRNA	1.41	1.57	0.98	1.53	1.3	1.49	1.08	1.41	0.91	2.26	1.408333333	1.3725	0.56	0.63	0.4	0.62	0.52	0.59	0.43	0.56	0.36	0.89	0.558333333	0.5525	24	28	18	28	24	25	19	22	16	38	24	24.5
353242	Mrpl21	mRNA	52.56	51.62	53.66	56.49	54.38	49.76	59.72	51.22	47.06	57.65	53.29833333	53.5825	20.91	20.77	21.93	23.04	21.86	19.71	23.7	20.18	18.48	22.82	21.125	21.6625	255	260	268	284	260	239	286	235	224	288	255.3333333	266.75
210582	Coq10a	mRNA	61.47	62.81	73.87	65.59	66.91	63.79	64.19	55.29	54.38	59.79	60.725	65.935	24.45	25.27	30.19	26.76	26.89	25.27	25.47	21.78	21.35	23.67	24.07166667	26.6675	494	516	609	555	521	510	508	411	444	496	481.6666667	543.5
209630	Frmd4a	mRNA	24.5	23.63	21.49	27.74	19.62	18.85	22.51	22.79	21.16	21.12	21.00833333	24.34	9.75	9.51	8.78	11.32	7.89	7.47	8.93	8.98	8.31	8.36	8.323333333	9.84	924	918	816	1080	723	705	841	816	796	819	783.3333333	934.5
16527	Kcnk3	mRNA	10.02	11.78	11.15	14.95	20.67	24.88	16.63	13.46	13.36	13.12	17.02	11.975	3.98	4.74	4.56	6.1	8.31	9.86	6.6	5.3	5.24	5.19	6.75	4.845	223	272	255	345	455	546	366	284	293	301	374.1666667	273.75
433178	Spink14	mRNA
12261	C1qbp	mRNA	127.34	121.75	141.39	135.29	106.65	103.96	113.84	127.72	123.08	114.64	114.9816667	131.4425	50.65	48.98	57.78	55.18	42.86	41.18	45.17	50.31	48.32	45.38	45.53666667	53.1475	788	783	900	869	652	636	697	748	749	732	702.3333333	835
217057	Ptrh2	mRNA	18.65	19.74	20.19	19.07	16.53	14.31	19.43	18.81	19.77	17.94	17.79833333	19.4125	7.42	7.94	8.25	7.78	6.64	5.67	7.71	7.41	7.76	7.1	7.048333333	7.8475	317	348	353	337	278	240	327	303	331	314	298.8333333	338.75
16432	Itm2b	mRNA	915.06	1022.52	1068.33	1007.23	887.88	846.24	930.92	867.39	856.78	1024.29	902.25	1003.285	363.97	411.39	436.6	410.85	356.86	335.2	369.38	341.7	336.39	405.45	357.4966667	405.7025	9044	10490	10854	10327	8673	8256	9099	8118	8336	10438	8820	10178.75
51938	Ccdc39	mRNA	14.37	14.17	9.41	11.89	10.14	8.42	7.89	8.57	9.97	12.18	9.528333333	12.46	5.72	5.7	3.85	4.85	4.08	3.33	3.13	3.38	3.92	4.82	3.776666667	5.03	267.48	291.51	195.77	219.7	182.24	168.86	142.39	161.05	197.35	240.01	181.9833333	243.615
258575	Olfr1046	mRNA
19016	Pparg	mRNA	4.46	3.02	4.78	5.78	10.86	10.6	4.38	3.61	4.07	4.24	6.293333333	4.51	1.77	1.22	1.96	2.36	4.36	4.2	1.74	1.42	1.6	1.68	2.5	1.8275	55	39	57	75	127	123	49	39	46	54	73	56.5
53871	Pkd2l2	mRNA	1.23	1.18	0.39	0.65	0.87	0.5	0.52	0.17	0.62	0.55	0.538333333	0.8625	0.49	0.47	0.16	0.27	0.35	0.2	0.21	0.07	0.24	0.22	0.215	0.3475	14.63	14.25	5.28	9.33	11.52	7	6	2	8.42	7.16	7.016666667	10.8725
236511	Ago1	mRNA	27.2	30.87	29.87	31.05	30.17	31.63	30.24	32.65	34.12	32.78	31.93166667	29.7475	10.82	12.42	12.21	12.67	12.12	12.53	12	12.86	13.4	12.98	12.64833333	12.03	1174	1380	1315	1379	1275	1335	1290	1325	1445	1451	1353.5	1312
57908	Zfp318	mRNA	29.94	29.25	28.44	26.82	24.69	26.2	25.87	26.78	30.57	29.56	27.27833333	28.6125	11.91	11.77	11.62	10.94	9.92	10.38	10.26	10.55	12	11.7	10.80166667	11.56	1187	1174	1253	1199	992	1072	1066	1060	1194	1223	1101.166667	1203.25
68350	Mul1	mRNA	24.32	23.15	21.72	25.31	26.24	27.23	25.17	27.9	27.56	23.59	26.28166667	23.625	9.67	9.32	8.87	10.32	10.54	10.79	9.99	10.99	10.82	9.34	10.41166667	9.545	540	529	493	582	573	594	550	584	599	536	572.6666667	536
22227	Ucp1	mRNA	0.11	0.11	0	0.11	0.22	0.22	0.33	0.23	0	0.43	0.238333333	0.0825	0.04	0.04	0	0.04	0.09	0.09	0.13	0.09	0	0.17	0.095	0.03	1	1	0	1	2	2	3	2	0	4	2.166666667	0.75
67122	Nrarp	mRNA	44.39	34.98	36.76	38.96	23.17	22.54	31.23	31.17	33.54	31.47	28.85333333	38.7725	17.66	14.07	15.02	15.89	9.31	8.93	12.39	12.28	13.17	12.46	11.42333333	15.66	657	537	559	598	339	329	457	437	489	480	421.8333333	587.75
93879	Pcdhb8	mRNA	1.5	1.95	1.31	2.24	1.44	1.98	2.05	2.53	2.97	1.31	2.046666667	1.75	0.6	0.79	0.54	0.91	0.58	0.78	0.81	1	1.17	0.52	0.81	0.71	20	27	18	31	19	26	27	32	39	18	26.83333333	24
330627	Trim66	mRNA	9.98	9.54	10.22	12.99	14.05	14.75	13.86	10.64	13.19	9.88	12.72833333	10.6825	3.97	3.84	4.18	5.3	5.65	5.84	5.5	4.19	5.18	3.91	5.045	4.3225	544	534	566	727	750	795	740	548	707	549	681.5	592.75
230025	Prdm13	mRNA	0	0	0.05	0.05	0	0	0	0.03	0	0	0.005	0.025	0	0	0.02	0.02	0	0	0	0.01	0	0	0.001666667	0.01	0	0	1	1	0	0	0	1	0	0	0.166666667	0.5
237558	Myrfl	mRNA	0.11	0.43	0.22	0.16	0.22	0.11	0.11	0.12	0.17	0.22	0.158333333	0.23	0.04	0.17	0.09	0.07	0.09	0.04	0.04	0.05	0.07	0.09	0.063333333	0.0925	2	8	4	3	4	2	2	2	3	4	2.833333333	4.25
66768	Pacrgl	mRNA	11.63	14.72	11.47	14.61	10.89	12.35	12.91	12.94	13.88	12.92	12.64833333	13.1075	4.62	5.92	4.69	5.96	4.38	4.89	5.12	5.1	5.45	5.11	5.008333333	5.2975	94	126	99	126	87	101	105	102	114	108	102.8333333	111.25
171240	Vmn1r74	mRNA
66404	Rtf2	mRNA	75.37	76.06	75.11	78.24	78.92	83.08	74.39	71.66	73.61	70.64	75.38333333	76.195	29.98	30.6	30.69	31.91	31.72	32.91	29.52	28.23	28.9	27.96	29.87333333	30.795	914	957	936	984	946	994	892	823	879	883	902.8333333	947.75
319170	Hist1h2an	mRNA	0	0	0	0	0.56	0	0	0	0	0	0.093333333	0	0	0	0	0	0.22	0	0	0	0	0	0.036666667	0	0	0	0	0	1	0	0	0	0	0	0.166666667	0
102632483	Gm17330	mRNA	1.17	0.78	0.97	1.5	1.19	1.34	0.9	1.63	1.55	0.73	1.223333333	1.105	0.47	0.31	0.4	0.61	0.48	0.53	0.36	0.64	0.61	0.29	0.485	0.4475	18.33	12.64	15.64	24.3	18.37	20.71	13.84	24.14	23.84	11.78	18.78	17.7275
67053	Rpp14	mRNA	31.61	31.16	28.72	28.32	34.48	33.07	34.25	29.64	28.68	31.95	32.01166667	29.9525	12.57	12.54	11.74	11.55	13.86	13.1	13.59	11.68	11.26	12.65	12.69	12.1	449	460	418	416	487	467	483	397	402	470	451	435.75
102636907	Gm4275	mRNA	0.21	0.2	0	0	0	0	0.31	0	0	0	0.051666667	0.1025	0.08	0.08	0	0	0	0	0.12	0	0	0	0.02	0.04	1	1	0	0	0	0	2	0	0	0	0.333333333	0.5
59069	Tpm3	mRNA	228.76	223.27	187.15	203.34	204.93	192.71	199.94	171.9	192.64	209.85	195.3283333	210.63	90.99	89.83	76.49	82.94	82.37	76.33	79.34	67.72	75.64	83.07	77.41166667	85.0625	2978	3020	2502	2673.43	2638	2535.01	2551	2173	2510	2807	2535.668333	2793.3575
17242	Mdk	mRNA	13.91	21.36	19.66	25.35	22.19	19.56	16.29	20.3	16.78	21.01	19.355	20.07	5.53	8.59	8.03	10.34	8.92	7.75	6.46	8	6.59	8.32	7.673333333	8.1225	56	91	85	109	89	81	70	81	73	88	80.33333333	85.25
80294	Pofut2	mRNA	25.48	32.15	26.11	34.66	30.7	32.94	27.59	26.54	30.14	30.17	29.68	29.6	10.13	12.93	10.67	14.14	12.34	13.05	10.95	10.46	11.83	11.94	11.76166667	11.9675	319	416	338	446	381	406	342	315	372	386	367	379.75
107182	Btaf1	mRNA	19.47	22.59	17.27	20.65	20.74	20.02	17.91	22.35	19.95	19.2	20.02833333	19.995	7.74	9.09	7.06	8.42	8.34	7.93	7.11	8.81	7.83	7.6	7.936666667	8.0775	784	955	702	876	791	789	716	843	817	780	789.3333333	829.25
100039227	Duxbl2	mRNA	0.24	0.2	0	0	0	0.68	0	0.42	0.79	0.71	0.433333333	0.11	0.1	0.08	0	0	0	0.27	0	0.16	0.31	0.28	0.17	0.045	2.5	2.54	0	0	0	8.92	0	4.41	8.81	7.9	5.006666667	1.26
22648	Zfp11	mRNA	5.37	5.68	4.76	6.23	5.74	5.27	6.32	5.07	6.56	5.59	5.758333333	5.51	2.14	2.29	1.94	2.54	2.31	2.09	2.51	2	2.57	2.21	2.281666667	2.2275	123	135	112	148	130.04	119	143	110	148	132	130.34	129.5
74978	Lrriq1	mRNA	0.97	1.42	0.78	0.8	0.91	1.25	1.09	0.6	1.03	1.53	1.068333333	0.9925	0.39	0.57	0.32	0.33	0.37	0.49	0.43	0.24	0.41	0.61	0.425	0.4025	41	60	34	34	37	52	44	24	43	65	44.16666667	42.25
14732	Gpam	mRNA	35.98	29.9	35.56	45.13	37.57	32.26	37.98	41.66	34.38	31.11	35.82666667	36.6425	14.31	12.03	14.53	18.41	15.1	12.78	15.07	16.41	13.5	12.32	14.19666667	14.82	1293	1102	1302	1669	1336	1143	1344	1406	1202	1143	1262.333333	1341.5
268567	Tmem229b	mRNA	20.57	21	25.26	27.09	23.29	28.41	22.93	22.47	23.24	23.36	23.95	23.48	8.18	8.45	10.32	11.05	9.36	11.25	9.1	8.85	9.13	9.25	9.49	9.5	452	482	575	622	512	618	508	469	509	530	524.3333333	532.75
109552	Sri	mRNA	74.51	73.09	70.29	63.94	63.51	63.94	69.64	66.92	58.7	68.65	65.22666667	70.4575	29.64	29.41	28.72	26.08	25.53	25.33	27.63	26.36	23.04	27.17	25.84333333	28.4625	1023	1042	991	911	860	866	943	870	792	970	883.5	991.75
50916	Irx4	mRNA	0	0	0.15	0	0	0	0	0	0	0	0	0.0375	0	0	0.06	0	0	0	0	0	0	0	0	0.015	0	0	2	0	0	0	0	0	0	0	0	0.5
71390	Slc6a19os	mRNA
93717	Pcdhga9	mRNA	14.39	13.14	9.65	9.9	9.3	10.45	12.11	16.71	15.16	13.45	12.86333333	11.77	5.72	5.29	3.94	4.04	3.74	4.14	4.8	6.58	5.95	5.33	5.09	4.7475	399.65	378.48	275.22	285.11	255.3	285.94	332.41	439.69	415.11	384.99	352.24	334.615
67896	Ccdc80	mRNA	7.58	5.02	6.55	12.71	6.34	5.55	7.71	4.81	6.61	5.05	6.011666667	7.965	3.01	2.02	2.68	5.19	2.55	2.2	3.06	1.89	2.59	2	2.381666667	3.225	155	104	137	267	126	110	155	96	132	107	121	165.75
18971	Pold1	mRNA	4.57	4.12	4.59	5.04	4.47	5.55	3.86	5.72	3.87	3.07	4.423333333	4.58	1.82	1.66	1.88	2.05	1.8	2.2	1.53	2.25	1.52	1.22	1.753333333	1.8525	91	85	94	104	88	109	76	108	76	63	86.66666667	93.5
57080	Gtf2ird1	mRNA	26.89	21.43	23.05	34.29	19.75	18.94	28.72	43.87	32.4	22.26	27.65666667	26.415	10.69	8.62	9.42	13.99	7.94	7.5	11.39	17.28	12.72	8.81	10.94	10.68	649	537	575	845	478	451	692	997	775	556	658.1666667	651.5
213452	Dstyk	mRNA	25.42	29.6	28.1	32.23	26.28	25.83	29.33	33.15	36.68	27.85	29.85333333	28.8375	10.11	11.91	11.48	13.15	10.56	10.23	11.64	13.06	14.4	11.02	11.81833333	11.6625	946	1141	1082	1246	960	947	1079	1176	1344	1074	1096.666667	1103.75
20505	Slc34a1	mRNA	0.1	0	0.09	0.19	0.1	0.1	0.2	0.1	0.1	0	0.1	0.095	0.04	0	0.04	0.08	0.04	0.04	0.08	0.04	0.04	0	0.04	0.04	1	0	1	2	1	1	2	1	1	0	1	1
14132	Fcgrt	mRNA	28.7	29.31	23.41	32.33	32.45	27	34.1	34.03	21.55	27.45	29.43	28.4375	11.42	11.79	9.57	13.19	13.04	10.69	13.53	13.41	8.46	10.86	11.665	11.4925	278	295	234	325	311	259	327	313	206	274	281.6666667	283
17123	Madcam1	mRNA	0.13	0.31	0.16	0.15	0	0	0.16	0.31	0	0.16	0.105	0.1875	0.05	0.12	0.06	0.06	0	0	0.06	0.12	0	0.06	0.04	0.0725	1	2	1	1	0	0	1	2	0	1	0.666666667	1.25
211484	Tsga10	mRNA	8.74	9.49	5.54	5.15	4.52	5.89	8.15	8.27	7.35	9.53	7.285	7.23	3.48	3.82	2.26	2.1	1.82	2.33	3.23	3.26	2.89	3.77	2.883333333	2.915	164	181	114	108	92	110	130	149	130	170	130.1666667	141.75
106557	Ldhal6b	mRNA	0.38	0.49	0.12	0.98	0.38	0.38	0.51	0.8	0.26	0.61	0.49	0.4925	0.15	0.2	0.05	0.4	0.15	0.15	0.2	0.32	0.1	0.24	0.193333333	0.2	3	4	1	8	3	3	4	6	2	5	3.833333333	4
233836	Slc5a11	mRNA	0.15	0.29	0.37	1.95	0.92	0.84	0.9	1.52	0.65	0.39	0.87	0.69	0.06	0.12	0.15	0.8	0.37	0.33	0.36	0.6	0.25	0.15	0.343333333	0.2825	2	4	5	25	10	12	12	17	9	4	10.66666667	9
12753	Clock	mRNA	26.16	27.59	27.01	27.66	26.12	26.63	26.49	30.4	28.57	27.83	27.67333333	27.105	10.41	11.1	11.04	11.28	10.5	10.55	10.51	11.97	11.22	11.02	10.96166667	10.9575	1487	1604	1554	1618	1442	1470	1462	1622	1596	1607	1533.166667	1565.75
14547	Gdap2	mRNA	33.97	32.84	37.67	28.07	28.54	34	31.65	30.1	31.77	32.96	31.50333333	33.1375	13.51	13.21	15.39	11.45	11.47	13.47	12.56	11.86	12.47	13.05	12.48	13.39	570	570	653	487	473	563	521	483	521	573	522.3333333	570
503558	Taar9	mRNA
70348	Ube2cbp	mRNA	4.33	2.73	3.81	3.68	2.18	2.82	2.57	2.93	3.68	3.08	2.876666667	3.6375	1.72	1.1	1.56	1.5	0.88	1.12	1.02	1.16	1.44	1.22	1.14	1.47	44	29	40	39	22	28	26	28	37	31	28.66666667	38
64139	Ctsm	mRNA
18218	Dusp8	mRNA	96.76	83.78	86.01	101.76	118.63	113.9	115.5	119.7	113.86	101.83	113.9033333	92.0775	38.49	33.71	35.15	41.51	47.68	45.12	45.83	47.15	44.7	40.31	45.13166667	37.215	2643	2376	2409	2899	3193	3098	3138	3095	3076	2887	3081.166667	2581.75
209351	Wfdc6a	mRNA
56746	Tex101	mRNA
52392	D1Ertd622e	mRNA	54.6	56.29	51.01	59.14	83.52	81.18	72.53	50.41	59.98	45.51	65.52166667	55.26	21.72	22.65	20.85	24.12	33.57	32.16	28.78	19.86	23.55	18.02	25.99	22.335	880	938	860	989	1358	1331	1160	763	970	772	1059	916.75
140703	Emid1	mRNA	8.15	5.49	5.41	11.29	4.43	5.62	9.85	5.49	5.85	5.19	6.071666667	7.585	3.24	2.21	2.21	4.61	1.78	2.23	3.91	2.16	2.29	2.06	2.405	3.0675	93	64	59	137	49	65	109	62	69	62	69.33333333	88.25
381110	Rmdn2	mRNA	8.82	10.16	7.43	9.22	7.46	8.02	9.24	9.59	7.81	9.24	8.56	8.9075	3.51	4.09	3.04	3.76	3	3.18	3.67	3.78	3.06	3.66	3.391666667	3.6	119	152	114	136	107	109	124	130	111	130	118.5	130.25
71746	Rgl3	mRNA	3.48	3.98	2.98	3.68	4.22	4.35	3.43	3.27	2.45	3.43	3.525	3.53	1.38	1.6	1.22	1.5	1.7	1.72	1.36	1.29	0.96	1.36	1.398333333	1.425	51	62	48	57	63	66	50	47	36	53	52.5	54.5
21985	Tpd52	mRNA	83.58	75.07	86.5	77.66	89.07	83.6	83.45	70.87	84.29	79.94	81.87	80.7025	33.24	30.2	35.35	31.68	35.8	33.11	33.11	27.92	33.09	31.64	32.445	32.6175	1143	1050	1194	1070	1171	1100	1095	891	1104	1103	1077.333333	1114.25
80290	Gpr146	mRNA	17.55	14.54	16.82	17.39	21.31	18.27	18.57	22.26	19.09	13.01	18.75166667	16.575	6.98	5.85	6.87	7.09	8.56	7.24	7.37	8.77	7.5	5.15	7.431666667	6.6975	421	362	414	436	505	432	439	505	451	321	442.1666667	408.25
675812	Zfp605	mRNA	12.42	15.87	10.95	11.6	10.14	9.51	12.99	10.89	14.66	13.99	12.03	12.71	4.94	6.39	4.47	4.73	4.08	3.77	5.15	4.29	5.76	5.54	4.765	5.1325	305	412.22	295	302	258	241	323	257.99	334	359	295.4983333	328.555
108168516	LOC108168516	mRNA
225339	Ammecr1l	mRNA	22.55	21.51	20.35	24.33	21.64	21.22	19.91	23.67	22.07	21.06	21.595	22.185	8.97	8.66	8.32	9.92	8.7	8.41	7.9	9.32	8.67	8.34	8.556666667	8.9675	643	628	593	718	605	594	560	636	619	612	604.3333333	645.5
77110	Gpbp1l1	mRNA	25.91	25.18	25.84	29.71	27.17	25.87	26.36	26.52	26.59	25.29	26.3	26.66	10.31	10.13	10.56	12.12	10.92	10.25	10.46	10.45	10.44	10.01	10.42166667	10.78	531	530	544	627	548	515	531	515	537	531	529.5	558
110639	Prps2	mRNA	22.23	25.11	22.1	28.86	26.89	30.65	27.57	25.08	24.94	24.62	26.625	24.575	8.84	10.1	9.03	11.77	10.81	12.14	10.94	9.88	9.79	9.74	10.55	9.935	473	552	487	633	571	631	582	503	531	548	561	536.25
71827	Lrrc34	mRNA	0.1	0.09	0.19	0.19	0.29	0.3	0.29	0	0.2	0.47	0.258333333	0.1425	0.04	0.04	0.08	0.08	0.12	0.12	0.12	0	0.08	0.19	0.105	0.06	1	1	2	2	3	3	3	0	2	5	2.666666667	1.5
67052	Ndc80	mRNA	0.24	0.31	0.23	0.39	0	0.32	0.24	0.08	0.08	0.16	0.146666667	0.2925	0.1	0.12	0.1	0.16	0	0.13	0.1	0.03	0.03	0.06	0.058333333	0.12	3	4	3	5	0	4	3	1	1	2	1.833333333	3.75
14007	Celf2	mRNA	153.43	146.19	144.18	147.63	139.31	133.87	159.17	170.75	172.47	149.7	154.2116667	147.8575	61.03	58.82	58.92	60.22	55.99	53.03	63.16	67.26	67.72	59.26	61.07	59.7475	8486	8378	8070	8229	7791	7309	8710	8905	9303	8390	8401.333333	8290.75
338349	Cntln	mRNA	9.32	8.67	7.84	7.69	7.77	6.93	7.71	9.54	9.1	7.14	8.031666667	8.38	3.71	3.49	3.21	3.13	3.12	2.75	3.06	3.76	3.57	2.83	3.181666667	3.385	243	241	211	192	186	163	186	236	215	205	198.5	221.75
54486	Hpgds	mRNA	4.68	3.68	3.57	5.25	5.12	4.91	5.02	7.37	4.72	5.02	5.36	4.295	1.86	1.48	1.46	2.14	2.06	1.94	1.99	2.9	1.85	1.99	2.121666667	1.735	86	73	68	102	97	90	95	121	87	95	97.5	82.25
668661	2410002F23Rik	mRNA	91.91	93.99	94.49	105.17	72.47	73.49	82.86	81.94	92.02	92.32	82.51666667	96.39	36.56	37.82	38.62	42.9	29.13	29.11	32.88	32.28	36.13	36.54	32.67833333	38.975	1086	1140	1140	1303.96	839	860	969	912	1065.96	1118	960.66	1167.49
102635744	Gm28729	mRNA	0.11	0.07	0.29	0.34	0.36	0.22	0	0	0	0.5	0.18	0.2025	0.04	0.03	0.12	0.14	0.15	0.09	0	0	0	0.2	0.073333333	0.0825	1	1	4	4	5	2	0	0	0	6	2.166666667	2.5
71562	Afmid	mRNA	8.6	6.35	6.86	4.17	3.43	4.94	4.16	3.99	3.99	6.78	4.548333333	6.495	3.42	2.55	2.8	1.7	1.38	1.96	1.65	1.57	1.57	2.68	1.801666667	2.6175	112	87	96	56	45	70	53	50	54	95	61.16666667	87.75
226971	Plekhb2	mRNA	253.84	242.88	218.87	229.48	219.04	221.02	239.4	254.31	239.35	245.5	236.4366667	236.2675	100.97	97.72	89.45	93.6	88.03	87.55	94.99	100.18	93.97	97.18	93.65	95.435	4898	4861	4349	4589	4178	4207	4569	4645	4549	4881	4504.833333	4674.25
667742	Piezo2	mRNA	0.36	0.58	0.26	0.62	0.13	0.16	0.35	0.45	0.29	0.4	0.296666667	0.455	0.14	0.23	0.11	0.25	0.05	0.06	0.14	0.18	0.11	0.16	0.116666667	0.1825	23	38	17	41	8	10	22	27	18	26	18.5	29.75
20276	Scnn1a	mRNA	3.99	6.64	4.01	3.72	8.53	6.65	1.89	3.4	2.55	4.5	4.586666667	4.59	1.59	2.67	1.64	1.52	3.43	2.64	0.75	1.34	1	1.78	1.823333333	1.855	65	117	72	61	141	113	30	53	41	74	75.33333333	78.75
74486	Osbpl10	mRNA	54.35	43.17	46.92	34.7	42.96	42.11	46.74	29.95	39.44	39.24	40.07333333	44.785	21.62	17.37	19.18	14.15	17.27	16.68	18.54	11.8	15.48	15.53	15.88333333	18.08	913	787	859	653	793	782	729	532	677	736	708.1666667	803
381157	Greb1l	mRNA	7.85	6.76	8.08	6.2	5.28	4.6	6.2	4.62	5	6.17	5.311666667	7.2225	3.12	2.72	3.3	2.53	2.12	1.82	2.46	1.82	1.96	2.44	2.103333333	2.9175	378	342	397	312	255	223	294	213	238	308	255.1666667	357.25
235633	Als2cl	mRNA	9.47	7.68	7.48	6.76	7.28	6.21	5.06	7.15	4.47	6.39	6.093333333	7.8475	3.77	3.09	3.06	2.76	2.92	2.46	2.01	2.82	1.75	2.53	2.415	3.17	271	224	231	202	208	181	141	200	130	195	175.8333333	232
56485	Slc2a5	mRNA	2.62	3.5	1.44	2.14	5.65	4.98	4.9	7.17	6.14	5.09	5.655	2.425	1.04	1.41	0.59	0.87	2.27	1.97	1.95	2.82	2.41	2.01	2.238333333	0.9775	44	57	23	34	86	76	75	104	95	81	86.16666667	39.5
13047	Cux1	mRNA	45.07	37.72	46.63	65.13	104.64	87.62	59.54	66.7	64.96	41.37	70.805	48.6375	17.93	15.18	19.06	26.57	42.06	34.71	23.62	26.28	25.51	16.38	28.09333333	19.685	1120	970	1199	1789	2866	2295	1502	1632	1654	1049	1833	1269.5
70873	Cnbd2	mRNA	25.76	20.86	20.94	28.26	17.13	16.84	19.12	17.9	18.89	13.06	17.15666667	23.955	10.25	8.39	8.56	11.53	6.88	6.67	7.59	7.05	7.42	5.17	6.796666667	9.6825	274.38	228.6	232.3	318.73	184.11	182.27	206.67	184.93	198.89	146.4	183.8783333	263.5025
20955	Vamp7	mRNA	30.74	37.11	31.88	31.63	28.84	29.14	35.52	37.11	32.51	34.62	32.95666667	32.84	12.23	14.93	13.03	12.9	11.59	11.54	14.09	14.62	12.76	13.7	13.05	13.2725	453	567	482	482	419	424	517	516	471	526	478.8333333	496
16541	Napsa	mRNA	1.11	0.36	0.6	0.83	0.25	0.13	0.12	0.13	0.25	0.36	0.206666667	0.725	0.44	0.14	0.25	0.34	0.1	0.05	0.05	0.05	0.1	0.14	0.081666667	0.2925	9	3	5	7	2	1	1	1	2	3	1.666666667	6
625249	Gpx4	mRNA	696.58	668.58	762.74	686.22	803.14	781.98	717.08	691.17	646.03	641.63	713.505	703.53	277.07	268.99	311.71	279.91	322.8	309.74	284.53	272.28	253.64	253.98	282.8283333	284.42	3441	3434	3876	3520	3917	3823	3504	3229	3134	3270	3479.5	3567.75
193670	Rnf185	mRNA	21.76	25.35	27.52	32.2	27.66	29.85	28.85	25.75	29.7	27.35	28.19333333	26.7075	8.65	10.2	11.25	13.14	11.12	11.82	11.45	10.14	11.66	10.83	11.17	10.81	403	484	508	608	500	538	514	458	541	515	511	500.75
14260	Fmn1	mRNA	4.43	4.25	4.94	4.29	10.07	9.51	5.46	3.97	4.34	4.95	6.383333333	4.4775	1.76	1.71	2.02	1.75	4.05	3.77	2.17	1.56	1.7	1.96	2.535	1.81	247	247	282	257	531	535	280	208	254	287	349.1666667	258.25
320460	Vwc2l	mRNA	6.57	10.72	8.76	3.79	3.28	3.4	4.33	6.97	7.72	10.56	6.043333333	7.46	2.61	4.31	3.58	1.54	1.32	1.35	1.72	2.75	3.03	4.18	2.391666667	3.01	177	304	245	111	89	88	120	185	201	301	164	209.25
66049	Rogdi	mRNA	260.22	283.89	266.33	203.01	155.95	174.2	185.6	167.92	176.13	207.09	177.815	253.3625	103.51	114.22	108.84	82.81	62.68	69	73.64	66.15	69.15	81.97	70.43166667	102.345	1961	2226	2065	1586	1161	1301	1387	1203	1306	1612	1328.333333	1959.5
100862324	LOC100862324	mRNA	0.75	2.5	0	0.59	2.63	3.68	0.96	2.75	2.83	1.34	2.365	0.96	0.3	1.01	0	0.24	1.06	1.46	0.38	1.08	1.11	0.53	0.936666667	0.3875	19.89	66.12	0	14.26	61.91	97.78	26.06	71.72	76.77	33.14	61.23	25.0675
80720	Pbx4	mRNA	16.47	15.7	17.88	12.9	15.41	16.33	14.28	12.26	13.63	16.51	14.73666667	15.7375	6.55	6.32	7.31	5.26	6.19	6.47	5.66	4.83	5.35	6.54	5.84	6.36	105	109	122	88	90	95	86	74	89	107	90.16666667	106
72440	Rhno1	mRNA	20.54	23.31	23.88	22.01	23.73	25.62	20.5	20.03	21.77	22.31	22.32666667	22.435	8.17	9.38	9.76	8.98	9.54	10.15	8.13	7.89	8.55	8.83	8.848333333	9.0725	210	245	260	235	243	268	210	202	215	227	227.5	237.5
68274	Toporsl	mRNA	0.07	0	0	0	0	0	0	0	0	0.14	0.023333333	0.0175	0.03	0	0	0	0	0	0	0	0	0.06	0.01	0.0075	1	0	0	0	0	0	0	0	0	2	0.333333333	0.25
18516	Pbx3	mRNA	7.64	8	8.38	44.38	10.56	8.18	25.14	50.9	41.28	8.28	24.05666667	17.1	3.04	3.22	3.42	18.1	4.24	3.24	9.98	20.05	16.21	3.28	9.5	6.945	124	133	139	743	164	130	397	767	652	138	374.6666667	284.75
214254	Nudt15	mRNA	4.86	5.55	6.42	7.79	5.93	6.86	7.26	7.25	7.23	5.02	6.591666667	6.155	1.93	2.23	2.63	3.18	2.38	2.72	2.88	2.85	2.84	1.99	2.61	2.4925	92	109	125	153	111	128	136	130	135	98	123	119.75
93762	Smarca5	mRNA	38.57	36.99	39.19	40.24	33.08	32.52	37.17	39.78	39.14	38.89	36.76333333	38.7475	15.34	14.88	16.01	16.41	13.3	12.88	14.75	15.67	15.37	15.4	14.56166667	15.66	1053	1047	1099	1139	893	875	1003	1029	1053	1094	991.1666667	1084.5
27055	Fkbp9	mRNA	33.84	30.63	31.25	33.85	31.73	29.48	35.62	41.48	30.09	33	33.56666667	32.3925	13.46	12.32	12.77	13.81	12.75	11.68	14.13	16.34	11.81	13.06	13.295	13.09	589	553	559	611	546	506	613	684	516	592	576.1666667	578
52202	Rbm34	mRNA	17.27	18.27	19.06	18.81	15.26	16.63	18.6	20.51	19.9	18.6	18.25	18.3525	6.87	7.35	7.79	7.67	6.13	6.59	7.38	8.08	7.81	7.36	7.225	7.42	344	369	378	371	297	323	352	376	374	371	348.8333333	365.5
16636	Klra5	mRNA
381549	Zfp69	mRNA	1.04	1.22	0.68	1.13	0.7	1.35	0.98	1.48	0.68	2	1.198333333	1.0175	0.41	0.49	0.28	0.46	0.28	0.54	0.39	0.58	0.27	0.79	0.475	0.41	15	19	9	17	10	19	13	19	9	29	16.5	15
66098	Chchd6	mRNA	97.3	98.72	92.03	82.8	95.54	94.26	101.12	75.01	98.06	108.97	95.49333333	92.7125	38.7	39.72	37.61	33.78	38.4	37.34	40.12	29.55	38.5	43.13	37.84	37.4525	572	603	555	505	556	548	588	417	567	663	556.5	558.75
71838	Phf7	mRNA	8.08	6.7	10.04	8.7	5.91	6.28	7.55	7.9	6.65	5.63	6.653333333	8.38	3.21	2.7	4.1	3.55	2.38	2.49	3	3.11	2.61	2.23	2.636666667	3.39	90	77	114	99	66	69	83	83	73	64	73	95
21786	Tff3	mRNA
11826	Aqp1	mRNA	1.51	0.85	1.72	44.39	0.64	0.64	0.32	0.33	0.32	2.5	0.791666667	12.1175	0.6	0.34	0.7	18.1	0.26	0.25	0.13	0.13	0.13	0.99	0.315	4.935	24	14	28	731	10	10	5	5	5	41	12.66666667	199.25
12234	Btrc	mRNA	65.66	65.73	55.38	60.2	57.05	61.04	62.63	61.68	72.17	65.62	63.365	61.7425	26.12	26.45	22.63	24.56	22.93	24.18	24.85	24.3	28.33	25.97	25.09333333	24.94	2169	2259	1874	2100	1985	2070	2133	1984	2373	2265	2135	2100.5
19724	Rfx1	mRNA	17.68	16.6	16.29	20.13	19.94	19.42	15.29	18.25	20.07	15.88	18.14166667	17.675	7.03	6.68	6.66	8.21	8.02	7.69	6.07	7.19	7.88	6.29	7.19	7.145	433	421	411	511	484	469	371	425	485	402	439.3333333	444
224419	Map3k7cl	mRNA	1.2	0.84	0.85	0.83	2.1	1	0.99	1.88	0.33	0.71	1.168333333	0.93	0.48	0.34	0.35	0.34	0.84	0.39	0.39	0.74	0.13	0.28	0.461666667	0.3775	11	8	8	5	19	9	9	12	3	5	9.5	8
13067	Cyct	mRNA	0	0	0	0	0	0	0	0.34	0	0	0.056666667	0	0	0	0	0	0	0	0	0.13	0	0	0.021666667	0	0	0	0	0	0	0	0	1	0	0	0.166666667	0
66231	Thoc7	mRNA	89.28	94.37	105.33	95.31	88.7	85.86	98.58	93.62	87.29	90.4	90.74166667	96.0725	35.51	37.97	43.05	38.88	35.65	34.01	39.11	36.88	34.27	35.79	35.95166667	38.8525	486	532	586	538	476	456	527	479	467	509	485.6666667	535.5
330192	Vps37b	mRNA	50.92	41.44	37.91	50.18	52.15	50.08	50.73	48.55	48.1	44.61	49.03666667	45.1125	20.25	16.67	15.49	20.47	20.96	19.84	20.13	19.12	18.88	17.66	19.43166667	18.22	732	618	560	748	741	710	721	661	681	661	695.8333333	664.5
13823	Epb41l3	mRNA	97.84	99.06	102.8	129.63	156.61	152.67	143.23	156.27	143.02	108.57	143.395	107.3325	38.92	39.85	42.01	52.88	62.94	60.47	56.83	61.56	56.15	42.98	56.82166667	43.415	2450	2540	2599	3308	3838	3764	3484	3705	3533	2798	3520.333333	2724.25
319636	Fsd1l	mRNA	12.63	14.79	14.4	12.1	14.21	12.99	13.47	13.44	13.55	15.14	13.8	13.48	5.02	5.95	5.88	4.94	5.71	5.14	5.35	5.29	5.32	5.99	5.466666667	5.4475	569	681	647	559	614	564	576	563	594	687	599.6666667	614
268857	Nlrc3	mRNA	0.84	0.82	0.66	1.4	0.62	0.49	0.47	0.55	0.56	0.86	0.591666667	0.93	0.33	0.33	0.27	0.57	0.25	0.19	0.19	0.22	0.22	0.34	0.235	0.375	41	34	31	60	30	26	22	28	27.24	37.95	28.53166667	41.5
11994	Pcdh15	mRNA	7.56	7.08	5.5	8.35	5.29	5.21	6.86	6.72	5.88	7.14	6.183333333	7.1225	3.01	2.85	2.25	3.41	2.13	2.06	2.72	2.65	2.31	2.83	2.45	2.88	505	469	381	561	318	319	416	407	383	458	383.5	479
211914	Asap2	mRNA	17.05	18.53	29.44	21.18	30.4	31.57	24.24	19.61	23.84	26.1	25.96	21.55	6.78	7.45	12.03	8.64	12.22	12.51	9.62	7.73	9.36	10.33	10.295	8.725	528.81	598.7	943.99	693.22	931.42	965.83	744.69	578.44	739.14	834.25	798.9616667	691.18
73744	Man2c1	mRNA	45.95	40.94	41.89	41.84	46.34	42.19	38.99	42.95	43.5	40.7	42.445	42.655	18.28	16.47	17.12	17.07	18.63	16.71	15.47	16.92	17.08	16.11	16.82	17.235	988	887	904	909	975	886	828	859	893	880	886.8333333	922
19218	Ptger3	mRNA	5.88	6.15	2.75	2.8	0.98	1.35	2.53	1.11	2.48	4.49	2.156666667	4.395	2.34	2.48	1.12	1.14	0.39	0.53	1.01	0.44	0.98	1.78	0.855	1.77	71	79	35	36	12	16	31	13	29	57	26.33333333	55.25
320394	Cenpt	mRNA	19.45	15.11	16.63	20.54	18.52	13.1	15.92	16.31	14.28	16.26	15.73166667	17.9325	7.74	6.08	6.8	8.38	7.44	5.19	6.32	6.42	5.61	6.44	6.236666667	7.25	198	156	173	216	185	132	159	156	141	167	156.6666667	185.75
BGIG10090_34600		mRNA
12057	Opn1sw	mRNA	0.15	0	0	0.07	0.07	0.07	0	0	0.07	0.07	0.046666667	0.055	0.06	0	0	0.03	0.03	0.03	0	0	0.03	0.03	0.02	0.0225	2	0	0	1	1	1	0	0	1	1	0.666666667	0.75
668357	Dmrtc1c2	mRNA
12229	Btk	mRNA	2.27	1.53	1.01	2.92	1.05	1.47	0.63	1.09	1.33	1.2	1.128333333	1.9325	0.9	0.61	0.41	1.19	0.42	0.58	0.25	0.43	0.52	0.48	0.446666667	0.7775	33	23	15	44	15	21	9	15	19	18	16.16666667	28.75
11717	Ampd3	mRNA	35.31	25.42	26.04	51.09	21	19.56	22	29.39	24.07	19.96	22.66333333	34.465	14.05	10.23	10.64	20.84	8.44	7.75	8.73	11.58	9.45	7.9	8.975	13.94	724.85	524.9	537.01	1063.83	395	368.91	445.87	552.78	472.94	415	441.75	712.6475
26914	H2afy	mRNA	91.87	105.18	89.66	99.09	89.63	82.68	94.28	96.18	95.9	101.64	93.385	96.45	36.54	42.32	36.64	40.42	36.02	32.75	37.41	37.89	37.65	40.23	36.99166667	38.98	1139	1312	1157	1294	1110	1039	1156	1159	1197	1262	1153.833333	1225.5
72144	Slc37a3	mRNA	50.32	49.53	42.07	36.86	34.44	31.87	37.58	35.28	37.13	45.94	37.04	44.695	20.01	19.93	17.19	15.03	13.84	12.62	14.91	13.9	14.58	18.19	14.67333333	18.04	1218	1234	1039	918	817	755	890	801	878	1143	880.6666667	1102.25
75646	Rai14	mRNA	14.2	9.23	10.13	10.95	5.81	6.6	8.29	6.26	8	12.1	7.843333333	11.1275	5.65	3.71	4.14	4.46	2.33	2.61	3.29	2.46	3.14	4.79	3.103333333	4.49	405	270	294	321	163	185	233	169	223	354	221.1666667	322.5
624421	Gm6502	mRNA
108012	Ap1s2	mRNA	63.17	92.58	53.01	123.59	59.99	58.89	96.5	128.94	116.79	61.74	87.14166667	83.0875	25.13	37.25	21.67	50.41	24.11	23.33	38.29	50.8	45.85	24.44	34.47	33.615	704	1043	613	1408	664	641	1034	1328	1259	702	938	942
142980	Tlr3	mRNA	11.97	12.88	11.43	15.23	12.52	11.3	11.76	12.28	9.85	9.13	11.14	12.8775	4.76	5.18	4.67	6.21	5.03	4.47	4.67	4.84	3.87	3.61	4.415	5.205	304	345	307	405	321	285	303	296	246	243	282.3333333	340.25
210009	Mtrr	mRNA	11.39	11.7	9.22	9.17	6.54	7.64	7.19	9.14	10.2	9.65	8.393333333	10.37	4.53	4.71	3.77	3.74	2.63	3.03	2.85	3.6	4.01	3.82	3.323333333	4.1875	233	253	201	194	131	151	147	175	206	198	168	220.25
69774	Ms4a6b	mRNA	6.09	2.68	3.43	5.46	1.3	1.73	1.84	1.47	0.87	0.41	1.27	4.415	2.42	1.08	1.4	2.23	0.52	0.69	0.73	0.58	0.34	0.16	0.503333333	1.7825	57	26	33	53	12	16	17	13	8	4	11.66666667	42.25
404240	Mrgprb8	mRNA
13838	Epha4	mRNA	58.81	80.2	96.47	44.97	84.23	90.08	71.29	66.68	75.46	85.35	78.84833333	70.1125	23.39	32.27	39.42	18.34	33.85	35.68	28.29	26.27	29.63	33.78	31.25	28.355	2202	3117	3716	1753	3120	3326	2643	2377	2799	3307	2928.666667	2697
70315	Hdac8	mRNA	11.9	15.68	10.78	11.75	14.11	15.1	12.42	13.71	11.59	14.99	13.65333333	12.5275	4.73	6.31	4.41	4.79	5.67	5.98	4.93	5.4	4.55	5.93	5.41	5.06	128	176	123	135	148	159	135	138	127	163	145	140.5
14182	Fgfr1	mRNA	42.61	42.96	58.41	57.98	32.86	31.79	39.55	44.92	40.88	54.22	40.70333333	50.49	16.95	17.28	23.87	23.65	13.21	12.59	15.7	17.69	16.05	21.46	16.11666667	20.4375	1143	1167	1587	1612	852	830	1044	1138	1050	1490	1067.333333	1377.25
234094	Arhgef10	mRNA	15.68	16.68	18.31	26.5	20.97	20.73	19.52	22.33	17.1	15.63	19.38	19.2925	6.24	6.71	7.48	10.81	8.43	8.21	7.74	8.8	6.71	6.19	7.68	7.81	500	551	593	899	666	683	640	719	561	506	629.1666667	635.75
107829	Thoc5	mRNA	36.34	41.77	36.09	35.86	37.79	36.06	38.64	37.91	39.65	37.52	37.92833333	37.515	14.46	16.81	14.75	14.63	15.19	14.28	15.33	14.93	15.57	14.85	15.025	15.1625	469	562	487	484	489	467	499	468	507	503	488.8333333	500.5
13075	Cyp19a1	mRNA	0.52	0.72	0.17	0	0	0	0.35	0.39	0.42	0.09	0.208333333	0.3525	0.21	0.29	0.07	0	0	0	0.14	0.15	0.17	0.03	0.081666667	0.1425	7	10	2	0	0	0	4	5	6	1	2.666666667	4.75
66826	Taz	mRNA	51.92	49.71	47.72	47.5	43.56	41.94	44.6	44.42	45.01	45.59	44.18666667	49.2125	20.65	20	19.5	19.37	17.51	16.61	17.7	17.5	17.67	18.05	17.50666667	19.88	545	530	529	520	447	427	461	445	460	485	454.1666667	531
64929	Scel	mRNA	4.51	3.46	2.41	1.77	2.23	2.5	2.14	2.53	1.86	2.54	2.3	3.0375	1.8	1.39	0.98	0.72	0.89	0.99	0.85	1	0.73	1.01	0.911666667	1.2225	83	65	44	33	40	45	39	44	33	47	41.33333333	56.25
19731	Rgl1	mRNA	112.1	107.65	73.94	73.78	68.73	67.11	82.33	94.1	78.72	90.92	80.31833333	91.8675	44.59	43.31	30.22	30.1	27.62	26.58	32.67	37.07	30.91	35.99	31.80666667	37.055	2961	2975	2047	2025	1809	1759	2180	2375	2087	2499	2118.166667	2502
67344	Tctex1d1	mRNA	1.24	0.6	1.56	1.54	0.31	0.79	1.03	1.78	1.43	1.52	1.143333333	1.235	0.49	0.24	0.64	0.63	0.12	0.31	0.41	0.7	0.56	0.6	0.45	0.5	12	7	13	16	2	7	9	18	15	13	10.66666667	12
434727	Fthl17c	mRNA
100294583	Alkal2	mRNA	2.33	1.78	2.03	1.06	1	0.87	1.37	1.16	1	4.03	1.571666667	1.8	0.93	0.71	0.83	0.43	0.4	0.34	0.54	0.46	0.39	1.59	0.62	0.725	20.25	15.25	18.21	9.07	9.13	7.1	11.16	10.1	8.1	35.35	13.49	15.695
332131	Krt78	mRNA	0	0	0	0.05	0.1	0	0	0	0	0	0.016666667	0.0125	0	0	0	0.02	0.04	0	0	0	0	0	0.006666667	0.005	0	0	0	1	2	0	0	0	0	0	0.333333333	0.25
382639	Zbtb42	mRNA	1.63	1.04	1.35	2.28	0.95	0.9	0.74	0.89	0.9	0.66	0.84	1.575	0.65	0.42	0.55	0.93	0.38	0.36	0.3	0.35	0.36	0.26	0.335	0.6375	32	22	28	46	19	17	15	16	18	13	16.33333333	32
71302	Arhgap26	mRNA	39.91	44.32	32.39	31.78	36.58	37.58	37.83	36.76	42.78	37.68	38.20166667	37.1	15.88	17.83	13.24	12.96	14.7	14.88	15.01	14.48	16.8	14.91	15.13	14.9775	1799	2070	1494	1492	1612	1659	1673	1558	1902	1734	1689.666667	1713.75
22178	Tyrp1	mRNA	0.07	0.13	0.19	0.83	0.13	0	0.07	0.28	0.13	0.19	0.133333333	0.305	0.03	0.05	0.08	0.34	0.05	0	0.03	0.11	0.05	0.07	0.051666667	0.125	1	2	3	13	2	0	1	4	2	3	2	4.75
234814	Mthfsd	mRNA	38.41	33.5	37.44	31.9	36.74	37.72	30.52	34.87	29.28	33.98	33.85166667	35.3125	15.28	13.48	15.3	13.01	14.76	14.94	12.11	13.74	11.49	13.45	13.415	14.2675	364	335	356	314	353	355	296	327	279	338	324.6666667	342.25
278304	Zfp385c	mRNA	0.2	0.19	0.39	2.23	0.33	0.33	1.14	0.8	0.47	0.38	0.575	0.7525	0.08	0.08	0.16	0.91	0.13	0.13	0.45	0.31	0.18	0.15	0.225	0.3075	3	3	6	41.82	5	5	17	12	7	6	8.666666667	13.455
76897	Ralyl	mRNA	93.49	94.49	70.89	64.07	73.94	69.18	91.36	88.45	98.84	96.91	86.44666667	80.735	37.18	38.02	28.97	26.14	29.72	27.4	36.25	34.84	38.81	38.36	34.23	32.5775	1181	1271	958	855	967	934	1158	1049	1236	1311	1109.166667	1066.25
16886	Limk2	mRNA	88.61	95.25	70.54	74.41	82.84	76.25	79.54	86.94	82.99	88.11	82.77833333	82.2025	35.25	38.32	28.83	30.35	33.3	30.2	31.56	34.25	32.58	34.88	32.795	33.1875	1962	2147	1570	1678	1776	1656	1721	1818	1811	1992	1795.666667	1839.25
329942	Csmd2	mRNA	13.09	11.76	10.14	12.77	14.78	16.7	15.44	11.58	15.72	14.66	14.81333333	11.94	5.21	4.73	4.14	5.21	5.94	6.61	6.13	4.56	6.17	5.8	5.868333333	4.8225	1057	991	834	1086	1195	1351	1238	891	1266	1234	1195.833333	992
67216	Mboat2	mRNA	27.05	24.46	26.69	36.03	28.91	27.99	27.05	31.03	27.86	25.48	28.05333333	28.5575	10.76	9.84	10.91	14.7	11.62	11.09	10.73	12.22	10.94	10.08	11.11333333	11.5525	851	763	866	1119	942	897	917	882	854	798	881.6666667	899.75
216441	Slc26a10	mRNA	3.29	3.73	5.71	7.2	3.29	3.58	5.68	8.98	7.81	3.3	5.44	4.9825	1.31	1.5	2.34	2.94	1.32	1.42	2.25	3.54	3.07	1.31	2.151666667	2.0225	50	58	92	112	49	52	86	125	114	50	79.33333333	78
67501	Ccdc50	mRNA	22.64	20.71	24.85	26.65	24.8	24.59	22.39	23.04	21.82	22.37	23.16833333	23.7125	9	8.33	10.16	10.87	9.97	9.74	8.88	9.07	8.57	8.86	9.181666667	9.59	938	897	1066	1149	1021	1012	921	908	897	960	953.1666667	1012.5
BGIG10090_45385		mRNA
18213	Ntrk3	mRNA	56.23	63.85	59.1	47.79	64.44	64.91	49.77	60.29	61.73	61.98	60.52	56.7425	22.36	25.69	24.15	19.49	25.9	25.71	19.75	23.75	24.24	24.53	23.98	22.9225	1972	2310	2129	1752	2057	2146	1704	2022	2139	2230	2049.666667	2040.75
625281	Gm6570	mRNA	0	0.66	0	0	0	0	0	0	0	0	0	0.165	0	0.27	0	0	0	0	0	0	0	0	0	0.0675	0	1	0	0	0	0	0	0	0	0	0	0.25
244886	Tmem266	mRNA	8.6	9.68	9.16	12.28	13	11.38	10.94	10.99	10.24	8.62	10.86166667	9.93	3.42	3.89	3.74	5.01	5.23	4.51	4.34	4.33	4.02	3.41	4.306666667	4.015	118	126	117	165	150	143	137	139	135	115	136.5	131.5
237782	Smcr8	mRNA	18.72	17.84	18.81	17.93	16.23	17.7	18.03	19.57	21.03	17.06	18.27	18.325	7.45	7.18	7.69	7.32	6.52	7.01	7.15	7.71	8.26	6.75	7.233333333	7.41	807	809	844	816	701	751	782	805	906	764	784.8333333	819
14585	Gfra1	mRNA	19.12	26.72	29.56	42.41	26.82	22.8	48.24	43.44	53.96	26.68	36.99	29.4525	7.61	10.75	12.08	17.3	10.78	9.03	19.14	17.11	21.18	10.56	14.63333333	11.935	524	762	829	1199	712	616	1291	1116	1458	753	991	828.5
101055902	Gm29740	mRNA
58866	Treh	mRNA	0.09	0	0.18	0.09	0.19	0	0.19	0	0	0.09	0.078333333	0.09	0.04	0	0.07	0.04	0.08	0	0.08	0	0	0.04	0.033333333	0.0375	1	0	2	1	2	0	2	0	0	1	0.833333333	1
21343	Taf6	mRNA	39.26	41.9	40.08	33.47	32.52	33.56	34.92	35.87	33	39.99	34.97666667	38.6775	15.62	16.86	16.38	13.65	13.07	13.29	13.85	14.13	12.95	15.83	13.85333333	15.6275	520.24	578.43	548.12	461.2	429.26	437.89	455.62	451.9	433.46	545.8	458.9883333	526.9975
74071	Lmntd1	mRNA	1.36	1.9	1.22	1.03	0.6	0.38	1.01	1.77	0.87	1.57	1.033333333	1.3775	0.54	0.76	0.5	0.42	0.24	0.15	0.4	0.7	0.34	0.62	0.408333333	0.555	18	27	15	15	7	5	14	24	11	21	13.66666667	18.75
319150	Hist1h3b	mRNA	0.52	0	0	0	0	0	0.53	0	0	0	0.088333333	0.13	0.21	0	0	0	0	0	0.21	0	0	0	0.035	0.0525	1	0	0	0	0	0	1	0	0	0	0.166666667	0.25
230751	Oscp1	mRNA	41.54	39.39	45.18	39.22	38.21	36.14	41.85	38.3	41.01	42.04	39.59166667	41.3325	16.52	15.85	18.46	16	15.36	14.32	16.61	15.09	16.1	16.64	15.68666667	16.7075	818	852	852.88	778	830	786	821	740	836	849	810.3333333	825.22
434689	Gm10220	mRNA	0.06	0.32	0.17	0.67	0.2	0.06	0.12	0.32	0.28	0.26	0.206666667	0.305	0.02	0.13	0.07	0.27	0.08	0.02	0.05	0.12	0.11	0.1	0.08	0.1225	1	5.72	3.02	12	3.45	1.06	2	5.16	4.68	4.63	3.496666667	5.435
210172	Zfp526	mRNA	8.36	7.46	6.68	7.91	6.12	6.25	8.34	7.87	8.65	7.3	7.421666667	7.6025	3.32	3	2.73	3.23	2.46	2.47	3.31	3.1	3.4	2.89	2.938333333	3.07	177	167	148	176	126	133	172	157	181	159	154.6666667	167
70616	Sugp1	mRNA	67.12	61.42	72.21	68.14	60.52	59.19	59.96	56.51	63.22	60.19	59.93166667	67.2225	26.7	24.71	29.51	27.8	24.32	23.45	23.79	22.26	24.82	23.83	23.745	27.18	835	792	925	881	743	726	736	668	772	772	736.1666667	858.25
406221	Krt40	mRNA	0	0	0	0	0	0	0	0	0.18	0	0.03	0	0	0	0	0	0	0	0	0	0.07	0	0.011666667	0	0	0	0	0	0	0	0	0	1	0	0.166666667	0
71861	Zswim2	mRNA	0.17	0.16	0.17	0.14	0	0	0	0	0	0	0	0.16	0.07	0.07	0.07	0.06	0	0	0	0	0	0	0	0.0675	2	1	1	1	0	0	0	0	0	0	0	1.25
11472	Actn2	mRNA	15.69	17.54	15.2	37.15	21.12	19.68	35.48	75.77	60.16	15.12	37.88833333	21.395	6.24	7.06	6.21	15.15	8.49	7.8	14.08	29.85	23.62	5.99	14.97166667	8.665	245	272	242	586	294	278	537	1111	913	238	561.8333333	336.25
20500	Slc13a2	mRNA	0	0	0	0	0.15	0	0	0	0	0	0.025	0	0	0	0	0	0.06	0	0	0	0	0	0.01	0	0	0	0	0	1	0	0	0	0	0	0.166666667	0
BGIG10090_44772		mRNA
12561	Cdh4	mRNA	20.1	17.69	10.14	18.14	9.48	9.84	14.5	22.28	18.36	14.54	14.83333333	16.5175	7.99	7.12	4.14	7.4	3.81	3.9	5.75	8.78	7.21	5.75	5.866666667	6.6625	748	673	380	696	344	350	530	761	670	548	533.8333333	624.25
328035	Fads6	mRNA	11.99	12.52	14.8	21.36	14.95	17.43	19.53	24.83	21.74	11.98	18.41	15.1675	4.77	5.04	6.05	8.71	6.01	6.9	7.75	9.78	8.54	4.74	7.286666667	6.1425	307	351	390	582	433	443	496	623	516	347	476.3333333	407.5
625360	BC147527	mRNA	0	0.06	0	0	0.11	0	0	0	0.47	0	0.096666667	0.015	0	0.03	0	0	0.04	0	0	0	0.19	0	0.038333333	0.0075	0	1	0	0	1	0	0	0	4	0	0.833333333	0.25
12986	Csf3r	mRNA	5.36	5.69	7.5	10.26	7.77	10.28	6.56	8.44	6.64	5.61	7.55	7.2025	2.13	2.29	3.07	4.18	3.12	4.07	2.6	3.33	2.61	2.22	2.991666667	2.9175	94	106	132	213	139.08	163	106	136	109.01	91	124.015	136.25
106861	Abhd3	mRNA	59.38	66.19	71.92	73.13	94.2	74.59	78.44	93.36	64.57	72.98	79.69	67.655	23.62	26.63	29.39	29.83	37.86	29.55	31.13	36.78	25.35	28.89	31.59333333	27.3675	630	728	789	806	986	785	826	943	675	799	835.6666667	738.25
320135	BC049715	mRNA	0.66	1.27	1.78	1.75	0.84	0.62	1.17	1.21	1.25	1.27	1.06	1.365	0.26	0.51	0.73	0.71	0.34	0.25	0.46	0.48	0.49	0.5	0.42	0.5525	4	12	17	17	7	8	11	10	16	13	10.83333333	12.5
BGIG10090_44917		mRNA
BGIG10090_41303		mRNA
BGIG10090_45409		mRNA
259070	Olfr829	mRNA
109267	Ssc4d	mRNA	1.28	1.23	1.86	1.23	0.77	0.58	0.52	1.28	0.91	1.8	0.976666667	1.4	0.51	0.5	0.76	0.5	0.31	0.23	0.2	0.5	0.36	0.71	0.385	0.5675	20	20	30	20	12	9	8	19	14	29	15.16666667	22.5
14205	Vegfd	mRNA	8.47	7.58	9.53	3.17	1.99	2.24	2.12	1.24	2.54	7.76	2.981666667	7.1875	3.37	3.05	3.9	1.29	0.8	0.89	0.84	0.49	1	3.07	1.181666667	2.9025	80	75	98	32	20	21	19	12	25	74	28.5	71.25
67260	Cers4	mRNA	34.53	36.89	27.35	28.04	30.72	30.8	28.5	24.75	27.18	36.43	29.73	31.7025	13.73	14.84	11.18	11.44	12.35	12.2	11.31	9.75	10.67	14.42	11.78333333	12.7975	996.97	1115.01	907.99	948.17	920	941.72	847.01	747.42	797	1109	893.6916667	992.035
239188	Enox1	mRNA	21.42	21.6	18.16	20.33	14.16	16.81	25	24.6	23.76	24.71	21.50666667	20.3775	8.52	8.69	7.42	8.29	5.69	6.66	9.92	9.69	9.33	9.78	8.511666667	8.23	479	495	421	469	308	369	535	515	520	555	467	466
380840	Lyrm4	mRNA	65.78	59.41	57.2	48.68	49.04	48.22	55.08	48.65	56.34	56.32	52.275	57.7675	26.16	23.9	23.37	19.86	19.71	19.1	21.85	19.16	22.12	22.29	20.705	23.3225	547	513	489	420	403	396	453	383	461	483	429.8333333	492.25
240590	Dmrt3	mRNA	0.07	0.42	0.5	0.07	0	0	0	0	0	0.64	0.106666667	0.265	0.03	0.17	0.2	0.03	0	0	0	0	0	0.25	0.041666667	0.1075	1	6	7	1	0	0	0	0	0	9	1.5	3.75
110115	Cyp11b1	mRNA	0	0	0	0	0	0.07	0	0	0	0	0.011666667	0	0	0	0	0	0	0.03	0	0	0	0	0.005	0	0	0	0	0	0	1	0	0	0	0	0.166666667	0
54631	Nphs1	mRNA	0.63	0.73	1.34	0.37	1.03	1.18	0.88	0.88	0.76	0.77	0.916666667	0.7675	0.25	0.29	0.55	0.15	0.42	0.47	0.35	0.35	0.3	0.31	0.366666667	0.31	21	22	46	13	32	36	26	28	23	26	28.5	25.5
52323	Klhl7	mRNA	74.85	76.11	76.22	83.64	54.96	54.58	73.59	81.12	86.09	69.47	69.96833333	77.705	29.77	30.62	31.15	34.12	22.09	21.62	29.2	31.96	33.8	27.5	27.695	31.415	1771	1906	1833	2082	1351	1304.81	1762	1862	2039	1766.01	1680.803333	1898
77763	Gm9736	mRNA	0	0	0	0	0	0	0	0.31	0	0	0.051666667	0	0	0	0	0	0	0	0	0.12	0	0	0.02	0	0	0	0	0	0	0	0	1	0	0	0.166666667	0
67851	1700021F05Rik	mRNA	48.94	58.79	51.45	64.92	57.5	60.49	62.68	61.76	60.82	64.04	61.215	56.025	19.47	23.65	21.03	26.48	23.11	23.96	24.87	24.33	23.88	25.35	24.25	22.6575	233	296	259	328	277	298	303	291	294	327	298.3333333	279
319481	Wdr59	mRNA	16.75	16.66	16.82	18.15	13.42	14.55	17.09	18.44	17.53	16.6	16.27166667	17.095	6.66	6.7	6.87	7.4	5.4	5.76	6.78	7.26	6.88	6.57	6.441666667	6.9075	509	524	524	561	403	436	512	529	526	519	487.5	529.5
100862085	Gm16867	mRNA	0.33	0.65	0.21	0.6	0.9	0.46	1.04	0.46	0.54	0.43	0.638333333	0.4475	0.13	0.26	0.09	0.24	0.36	0.18	0.41	0.18	0.21	0.17	0.251666667	0.18	5.21	10.68	3.39	7.61	13.05	7.09	16.27	6.9	8.33	6.99	9.771666667	6.7225
BGIG10090_44946		mRNA
627479	Vmn2r8	mRNA
BGIG10090_45226		mRNA
105501	Abhd4	mRNA	56.22	59.47	66.45	100.35	72.35	72.59	68.6	72.4	60	57.02	67.16	70.6225	22.36	23.93	27.16	40.93	29.08	28.75	27.22	28.52	23.56	22.57	26.61666667	28.595	783	853	942	1435	990	988	940	953	821	809	916.8333333	1003.25
100042175	Gm10230	mRNA
18976	Pomc	mRNA	2.67	3.49	2.97	2.39	3.68	1.35	1.54	2.83	3.26	5.12	2.963333333	2.88	1.06	1.4	1.21	0.98	1.48	0.54	0.61	1.11	1.28	2.03	1.175	1.1625	14	19	16	13	19	7	8	14	17	28	15.5	15.5
216635	Hbq1a	mRNA	0.72	0.79	2.58	0.69	1.46	0.92	2.18	0.38	2.2	2.74	1.646666667	1.195	0.29	0.32	1.06	0.28	0.59	0.36	0.86	0.15	0.87	1.08	0.651666667	0.4875	2	2.3	7.4	2	4	2.53	6	1	6	7.88	4.568333333	3.425
14388	Gab1	mRNA	10.99	10.74	11.1	17.68	18.7	18.57	18.56	20.48	17.06	12.28	17.60833333	12.6275	4.37	4.32	4.54	7.21	7.51	7.36	7.36	8.07	6.7	4.86	6.976666667	5.11	286	282	296	473	488	466	473	507	436	325	449.1666667	334.25
76899	Golga1	mRNA	25.57	26.41	23.79	24.64	26.14	20.84	23.39	26.37	25.56	23.31	24.26833333	25.1025	10.17	10.62	9.72	10.05	10.51	8.25	9.28	10.39	10.03	9.23	9.615	10.14	718	765	672	722	718	585	650	693	698	677	670.1666667	719.25
382562	Pfn4	mRNA	20.41	21.38	30.83	20.49	21.07	14.11	21.97	23.83	23.02	22.02	21.00333333	23.2775	8.12	8.6	12.6	8.36	8.47	5.59	8.72	9.39	9.04	8.72	8.321666667	9.42	145	160	216	146	141	95	154	158	155	157	143.3333333	166.75
544717	1190007I07Rik	mRNA	25.12	25.51	22.7	24.9	27.46	22.82	24.71	25.22	25.45	21.51	24.52833333	24.5575	9.99	10.26	9.28	10.16	11.04	9.04	9.8	9.94	9.99	8.52	9.721666667	9.9225	84	89	82	90	93	81	84	78	84	75	82.5	86.25
269016	Sh3rf2	mRNA	0.99	0.71	1.2	3.94	4.51	3.46	6.2	23.81	15.77	0.42	9.028333333	1.71	0.4	0.28	0.49	1.61	1.81	1.37	2.46	9.38	6.19	0.17	3.563333333	0.695	28	20	30	112	122	96	169	623	420	12	240.3333333	47.5
56014	Olfr70	mRNA	0.15	0	0.07	0.07	0	0.08	0	0.16	0.15	0.22	0.101666667	0.0725	0.06	0	0.03	0.03	0	0.03	0	0.06	0.06	0.09	0.04	0.03	2	0	1	1	0	1	0	2	2	3	1.333333333	1
14088	Fancc	mRNA	7.48	7.49	6.64	6.26	7.39	7.64	8.29	6.76	8.06	6.28	7.403333333	6.9675	2.98	3.01	2.71	2.55	2.97	3.03	3.29	2.66	3.16	2.49	2.933333333	2.8125	143	138	118	114	149	144	153	123	141	114	137.3333333	128.25
BGIG10090_45120		mRNA
385668	Lca5l	mRNA	1.07	0.68	1.89	1.26	0.97	0.73	0.85	1.01	0.79	1.16	0.918333333	1.225	0.43	0.27	0.77	0.52	0.39	0.29	0.34	0.4	0.31	0.46	0.365	0.4975	18	13	33	23	16	12	14	16	13	22	15.5	21.75
75099	Lysmd4	mRNA	20.9	22.14	21.11	19.23	21.36	19.24	20.12	17.85	18.54	21.64	19.79166667	20.845	8.31	8.91	8.63	7.84	8.59	7.62	7.98	7.03	7.28	8.57	7.845	8.4225	377	408	387	358	377	340	352	308	326	398	350.1666667	382.5
21906	Otop1	mRNA	0	0	0.05	0.21	0	0	0	0	0	0	0	0.065	0	0	0.02	0.09	0	0	0	0	0	0	0	0.0275	0	0	1	4	0	0	0	0	0	0	0	1.25
384806	Adam20	mRNA
54598	Calcrl	mRNA	3.97	3.81	3.45	4.17	4.03	3.45	4.53	4.82	3.39	5.28	4.25	3.85	1.58	1.53	1.41	1.7	1.62	1.37	1.8	1.9	1.33	2.09	1.685	1.555	113	112	100	122	112	96	125	128	94	153	118	111.75
84113	Ptov1	mRNA	196.57	189.43	208.88	192.22	190.93	195.25	184.1	182.8	193.38	208.77	192.5383333	196.775	78.19	76.21	85.37	78.41	76.74	77.34	73.05	72.01	75.92	82.64	76.28333333	79.545	2412	2411	2560	2371	2331	2366	2220	2112	2314	2602	2324.166667	2438.5
242608	Podn	mRNA	8.6	9.38	6.98	3.36	6.76	5.7	5.08	3.61	3.19	7.24	5.263333333	7.08	3.42	3.77	2.85	1.37	2.72	2.26	2.02	1.42	1.25	2.87	2.09	2.8525	161	172	129	58	114	99	88	61	59	135	92.66666667	130
78232	Trappc6b	mRNA	155.65	168.21	164.88	152.09	167.51	141.05	171.66	159.42	160.51	152.31	158.7433333	160.2075	61.91	67.68	67.38	62.04	67.32	55.87	68.12	62.8	63.02	60.29	62.90333333	64.7525	1059	1189	1154	1076	1127	949	1156	1027	1075	1070	1067.333333	1119.5
75296	Fgfr1op	mRNA	12.39	11.4	13.86	13.86	14.16	15.22	13.05	12.84	11.89	13.42	13.43	12.8775	4.93	4.59	5.66	5.65	5.69	6.03	5.18	5.06	4.67	5.31	5.323333333	5.2075	222	212	255.24	258	251	269	231	218	210	248	237.8333333	236.81
54645	Gripap1	mRNA	92.31	86.32	90.75	104.36	87.94	91.79	93.59	110.35	106.28	93.16	97.185	93.435	36.72	34.73	37.09	42.57	35.34	36.36	37.14	43.47	41.73	36.88	38.48666667	37.7775	1634	1584	1643	1917	1551	1608	1631	1845	1858	1693	1697.666667	1694.5
56863	Cldn9	mRNA	0.38	0.24	0.25	0.49	0	0	0.13	0	0	0.62	0.125	0.34	0.15	0.1	0.1	0.2	0	0	0.05	0	0	0.24	0.048333333	0.1375	3	2	2	4	0	0	1	0	0	5	1	2.75
76820	Fam49a	mRNA	149.6	154.28	134.49	130.04	125.26	128.27	161.72	154.91	186.11	166.69	153.8266667	142.1025	59.51	62.07	54.96	53.04	50.34	50.81	64.17	61.03	73.07	65.98	60.9	57.395	4229	4518	3901	3808	3499	3568	4515	4150	5184	4852	4294.666667	4114
71970	Zbed5	mRNA	7.24	7.76	10.9	12.1	8.78	8.43	8.62	8.89	8.82	7.8	8.556666667	9.5	2.88	3.12	4.45	4.93	3.53	3.34	3.42	3.5	3.46	3.09	3.39	3.845	103.2	108.99	159.57	176.38	120.41	98.68	116.97	106.62	123.77	113.29	113.29	137.035
259074	Olfr1352	mRNA
67591	Ubl4b	mRNA	0	0	0	0	0	0.14	0.14	0.14	0	0	0.07	0	0	0	0	0	0	0.05	0.05	0.06	0	0	0.026666667	0	0	0	0	0	0	1	1	1	0	0	0.5	0
108168656	LOC108168656	mRNA
68891	Cd177	mRNA	0.16	0	0.16	0.54	0	0	0	0	0	0.08	0.013333333	0.215	0.06	0	0.06	0.22	0	0	0	0	0	0.03	0.005	0.085	2	0	2	8	0	0	0	0	0	1	0.166666667	3
235300	Tmem136	mRNA	21.4	18.82	18.4	21.15	18.4	17.51	18.87	20.45	18.85	20.41	19.08166667	19.9425	8.51	7.57	7.52	8.63	7.39	6.93	7.49	8.06	7.4	8.08	7.558333333	8.0575	469	422	423	479	386	375	412	424	408	457	410.3333333	448.25
13586	Ear1	mRNA
258255	Olfr1010	mRNA
18741	Pitx2	mRNA
67717	Lipf	mRNA	0	0	0	0	0.14	0	0	0	0	0	0.023333333	0	0	0	0	0	0.06	0	0	0	0	0	0.01	0	0	0	0	0	1	0	0	0	0	0	0.166666667	0
72023	Cyb561d1	mRNA	14.06	14.02	11.44	15.03	19.2	18.68	15.2	14.54	14.06	13.18	15.81	13.6375	5.59	5.64	4.68	6.13	7.72	7.4	6.03	5.73	5.52	5.22	6.27	5.51	362	378	298	395	484	467	377	343	348	353	395.3333333	358.25
68278	Ddx39	mRNA	15.38	11.49	16.94	22.44	12.96	13.6	13.48	14.09	10.04	12.44	12.76833333	16.5625	6.12	4.62	6.92	9.15	5.21	5.39	5.35	5.55	3.94	4.92	5.06	6.7025	144	111	163	217	121	126	125	124	92	119	117.8333333	158.75
102640268	Gm2956	mRNA	1.13	0.32	2.3	2.64	0.56	2.82	0.6	1.21	0.26	3.52	1.495	1.5975	0.45	0.13	0.94	1.08	0.23	1.12	0.24	0.48	0.1	1.39	0.593333333	0.65	8.91	1.49	19.64	9.02	3.28	4.99	2.96	6.31	2.91	12.82	5.545	9.765
268491	Meioc	mRNA	0.33	0.54	0.51	1	0.38	0.34	0.31	0.27	0.15	0.61	0.343333333	0.595	0.13	0.22	0.21	0.41	0.15	0.13	0.12	0.11	0.06	0.24	0.135	0.2425	9	15	14	28	10	9	8	7	4	17	9.166666667	16.5
242425	Gabbr2	mRNA	201.23	188.65	167.98	117.9	186.72	214.26	165.36	100.87	154.39	194.64	169.3733333	168.94	80.04	75.9	68.65	48.09	75.04	84.87	65.62	39.74	60.62	77.05	67.15666667	68.17	4710	4578	4039	2861	4321	4943	3826	2237	3561	4694	3930.333333	4047
380768	Ccdc177	mRNA	6.46	6.87	7.5	6.31	6.93	7.26	7.4	6.7	7.19	6.76	7.04	6.785	2.57	2.76	3.06	2.57	2.78	2.88	2.94	2.64	2.82	2.68	2.79	2.74	167	184	199	169	177	185	189	164	183	180	179.6666667	179.75
53886	Cdkl2	mRNA	41.58	41.23	40.37	26.9	23.08	23.02	31.06	30.8	29.52	38.84	29.38666667	37.52	16.54	16.59	16.5	10.97	9.28	9.12	12.32	12.14	11.59	15.38	11.63833333	15.15	977	1016	970	662	537	536	715	685	673	951	682.8333333	906.25
66959	Dusp26	mRNA	105.46	107.3	93.3	114.57	115.96	110.9	101.84	117.27	110.25	102.58	109.8	105.1575	41.95	43.17	38.13	46.73	46.61	43.93	40.41	46.2	43.29	40.61	43.50833333	42.495	1029	1086	937	1161	1122	1072	983	1085	1061	1032	1059.166667	1053.25
77766	Elp4	mRNA	8.65	9.55	8.16	9.02	7.05	6.46	9.35	8.66	9.07	9.11	8.283333333	8.845	3.44	3.84	3.34	3.68	2.84	2.56	3.71	3.41	3.56	3.61	3.281666667	3.575	347.22	397.68	336.79	375.4	280.14	255.76	371.18	329.44	359.05	376.78	328.725	364.2725
BGIG10090_41491		mRNA
77031	Slc9a8	mRNA	23.48	21.15	24.22	29	22.27	23.02	21.99	20.32	23.92	20.94	22.07666667	24.4625	9.34	8.51	9.9	11.83	8.95	9.12	8.73	8	9.39	8.29	8.746666667	9.895	645	595	686	830	604	627	600	532	646	588	599.5	689
99100	Cep152	mRNA	2.35	2.16	2.54	2.1	1.81	1.82	2.19	2.19	2.02	1.62	1.941666667	2.2875	0.93	0.87	1.04	0.86	0.73	0.72	0.87	0.86	0.79	0.64	0.768333333	0.925	70	68	79	69	56	56	66	65	63	51	59.5	71.5
13039	Ctsl	mRNA	186.02	155.51	165.9	222.89	119.16	115.94	132.71	131.21	120.98	132.93	125.4883333	182.58	73.99	62.56	67.8	90.92	47.89	45.92	52.66	51.69	47.5	52.62	49.71333333	73.8175	1710	1486	1572	2142	1091	1063	1223	1149.24	1096.12	1274	1149.393333	1727.5
331374	Dgkk	mRNA	1.57	1.27	0.23	1.11	0.55	0.12	0.52	2.68	1.31	0.62	0.966666667	1.045	0.63	0.51	0.09	0.45	0.22	0.05	0.21	1.05	0.51	0.24	0.38	0.42	67	56	10	49	23	5	22	108	55	27	40	45.5
16004	Igf2r	mRNA	15.63	16.49	12.48	13.9	10.88	11.28	12.66	13.96	14.63	13.3	12.785	14.625	6.22	6.63	5.1	5.67	4.37	4.47	5.02	5.5	5.75	5.26	5.061666667	5.905	834	912	684	769	574	593	668	706	770	731	673.6666667	799.75
68176	Inka1	mRNA	5.57	7.09	6.29	5.89	4	4.18	3.09	3.42	3.11	5.92	3.953333333	6.21	2.22	2.85	2.57	2.4	1.61	1.66	1.23	1.35	1.22	2.34	1.568333333	2.51	31	41	36	34	22	23	17	18	17	34	21.83333333	35.5
108167860	Efcab13	mRNA	0.05	0	0.05	0	0	0.05	0	0	0	0.05	0.016666667	0.025	0.02	0	0.02	0	0	0.02	0	0	0	0.02	0.006666667	0.01	1	0	1	0	0	1	0	0	0	1	0.333333333	0.5
17879	Myh1	mRNA	0.11	0.32	0.49	0.16	0.09	0.4	0.31	0.06	0.14	0.22	0.203333333	0.27	0.04	0.13	0.2	0.07	0.03	0.16	0.12	0.02	0.06	0.09	0.08	0.11	4	12	18	6	3	14	11	2	5	8	7.166666667	10
BGIG10090_34064		mRNA
23873	Faim	mRNA	51.04	70.39	60.23	40.35	44.69	40.21	38	46	41.95	55.18	44.33833333	55.5025	20.3	28.32	24.61	16.46	17.96	15.93	15.08	18.12	16.47	21.84	17.56666667	22.4225	284	409	344	230	243	220	207	239	229	317	242.5	316.75
639105	Gm7260	mRNA
13346	Des	mRNA	1.97	1.36	1.43	3.1	2	1.89	1.37	1.85	0.8	1.04	1.491666667	1.965	0.78	0.55	0.58	1.26	0.8	0.75	0.54	0.73	0.31	0.41	0.59	0.7925	35	25	26	57	35	33	24	31	14	19	26	35.75
67619	Nob1	mRNA	36.52	38.56	34.57	36.37	37.18	33.66	31.16	33.82	34.1	33.61	33.92166667	36.505	14.53	15.51	14.13	14.83	14.94	13.33	12.36	13.32	13.39	13.3	13.44	14.75	333	365	324	344	335	303	281	292	306	316	305.5	341.5
22218	Sumo1	mRNA	194.23	217.76	205.47	189.51	196.91	180.3	198.19	179.51	193.26	208.41	192.7633333	201.7425	77.26	87.61	83.97	77.3	79.14	71.42	78.64	70.71	75.88	82.5	76.38166667	81.535	1261	1469	1372	1277	1263	1157	1273	1103	1234	1396	1237.666667	1344.75
239037	Lrit1	mRNA
17906	Myl2	mRNA	0.34	0.32	1.97	0.65	2.06	1.02	0.34	1.43	1.04	0.33	1.036666667	0.82	0.13	0.13	0.81	0.27	0.83	0.4	0.14	0.56	0.41	0.13	0.411666667	0.335	1	1	6	2	6	3	1	4	3	1	3	2.5
14127	Fcer1g	mRNA	93.66	71.62	69.03	116.72	53.81	63.87	50.03	62.33	41.03	41.09	52.02666667	87.7575	37.25	28.82	28.21	47.61	21.63	25.3	19.85	24.55	16.11	16.27	20.61833333	35.4725	291	232	221	377	165	197	154	183	125	132	159.3333333	280.25
12418	Cbx4	mRNA	26.23	29.26	28.86	35.73	26.92	29.96	34.97	34.97	37.65	29.25	32.28666667	30.02	10.43	11.77	11.8	14.58	10.82	11.87	13.88	13.78	14.78	11.58	12.785	12.145	805	931	910	1137	817	906	1061	1017	1139	925	977.5	945.75
258121	Olfr1465	mRNA
65972	Ifi30	mRNA	24.65	16.88	15.72	29.82	7.99	8.37	4.38	8.55	6.02	6.69	7	21.7675	9.81	6.79	6.42	12.16	3.21	3.32	1.74	3.37	2.36	2.65	2.775	8.795	125	89	82	157	40	42	22	41	30	35	35	113.25
105244717	Gm40275	mRNA	0	0.1	0	0	0	0	0	0	0	0.21	0.035	0.025	0	0.04	0	0	0	0	0	0	0	0.08	0.013333333	0.01	0	1	0	0	0	0	0	0	0	2	0.333333333	0.25
101055951	LOC101055951	mRNA
12519	Cd80	mRNA	1.5	0.89	0.99	1.02	0.94	0.79	1.49	1.01	0.65	0.95	0.971666667	1.1	0.6	0.36	0.4	0.41	0.38	0.31	0.59	0.4	0.26	0.38	0.386666667	0.4425	20	14	17	15	11	13	17	16	8	14	13.16666667	16.5
70240	Ufsp1	mRNA	19.96	17.51	29.37	26.12	16.09	16.06	19.97	22.73	22.08	18.21	19.19	23.24	7.94	7.05	12	10.66	6.46	6.36	7.92	8.95	8.67	7.21	7.595	9.4125	103	94	156	140	82	82	102	111	112	97	97.66666667	123.25
94282	Sfxn5	mRNA	70.93	73.75	67.24	87.46	137.24	119.2	107.27	121.21	96.82	100.31	113.675	74.845	28.21	29.67	27.48	35.68	55.16	47.22	42.57	47.75	38.01	39.71	45.07	30.26	1518	1623	1481	1939	2897	2512	2254	2456	2036	2206	2393.5	1640.25
211986	Tmem18	mRNA	39.33	34.65	41.58	47.7	36.77	32.77	40.55	37.01	39.09	34.19	36.73	40.815	15.64	13.94	16.99	19.46	14.78	12.98	16.09	14.58	15.35	13.53	14.55166667	16.5075	672	614	730	845	621	552	685	599	658	602	619.5	715.25
257910	Olfr671	mRNA
142682	Zcchc14	mRNA	36.3	39.21	35.53	48.16	32.48	32.8	38.24	44.5	48.43	36.43	38.81333333	39.8	14.44	15.77	14.52	19.64	13.06	12.99	15.17	17.53	19.01	14.42	15.36333333	16.0925	1388	1529	1383	1907	1241	1251	1448	1645	1856	1423	1477.333333	1551.75
BGIG10090_37697		mRNA
320528	Vps13c	mRNA	20.12	20.62	14.87	14.33	13.98	15.05	16.76	18.39	17.99	19.88	17.00833333	17.485	8	8.3	6.08	5.85	5.62	5.96	6.65	7.24	7.06	7.87	6.733333333	7.0575	1535	1671	1129	1081	1079	1204	1307	1361	1358	1649	1326.333333	1354
73533	1700080G18Rik	mRNA	2.16	1.7	3.83	1.91	2.16	1.75	1.67	1.11	1.71	0.69	1.515	2.4	0.86	0.69	1.57	0.78	0.87	0.69	0.66	0.44	0.67	0.27	0.6	0.975	19.05	15.63	34.8	17.54	18.81	15.27	14.56	9.32	14.84	6.26	13.17666667	21.755
110175	Ggct	mRNA	25.36	26.25	25.74	21.56	20.88	22.04	25.15	26.79	24.57	27.22	24.44166667	24.7275	10.09	10.56	10.52	8.79	8.39	8.73	9.98	10.55	9.65	10.77	9.678333333	9.99	170	190	174	156	138	141	167	170	150	190	159.3333333	172.5
78354	2210407C18Rik	mRNA	0	0	0	0	0	0	0	0	0	0.22	0.036666667	0	0	0	0	0	0	0	0	0	0	0.09	0.015	0	0	0	0	0	0	0	0	0	0	1	0.166666667	0
78321	Ankrd23	mRNA	4.72	4.92	2.45	4.7	5.86	4.33	4.24	4.43	2.71	4.14	4.285	4.1975	1.88	1.98	1	1.92	2.35	1.71	1.68	1.74	1.06	1.64	1.696666667	1.695	62	67	33	64	76	56	55	55	35	56	55.5	56.5
72123	Ccdc71l	mRNA	16.91	20.11	16.9	15.01	11.63	10.7	13.83	10.66	13.04	17.85	12.95166667	17.2325	6.73	8.09	6.91	6.12	4.67	4.24	5.49	4.2	5.12	7.07	5.131666667	6.9625	412	508	423	379	280	257	333	246	313	448	312.8333333	430.5
244199	Ovch2	mRNA
268420	Alkbh5	mRNA	27.68	29.44	26.9	29.7	28.82	31.14	28.32	29.48	27.03	26.03	28.47	28.43	11.01	11.84	10.99	12.12	11.58	12.33	11.24	11.61	10.61	10.3	11.27833333	11.49	989	1090	987	1100	1018	1096	1000	998	952	958	1003.666667	1041.5
102636269	Gm33383	mRNA
668725	Mrgpra9	mRNA	0	0	0	0	0	0	0	0.19	0	0	0.031666667	0	0	0	0	0	0	0	0	0.08	0	0	0.013333333	0	0	0	0	0	0	0	0	1	0	0	0.166666667	0
12516	Cd7	mRNA	2.57	1.24	5.72	1.77	2.42	2.23	1.49	0.39	1.31	1.42	1.543333333	2.825	1.02	0.5	2.34	0.72	0.97	0.88	0.59	0.15	0.51	0.56	0.61	1.145	14	7	32	10	13	12	8	2	7	8	8.333333333	15.75
258662	Olfr738	mRNA
232854	Zfp418	mRNA	3.87	3.6	3.57	4.23	3.06	3.53	4.24	3.81	4.25	3.56	3.741666667	3.8175	1.54	1.45	1.46	1.72	1.23	1.4	1.68	1.5	1.67	1.41	1.481666667	1.5425	60	58	57	68	47	54	65	56	65	57	57.33333333	60.75
108168467	Gm46683	mRNA
66645	Pspc1	mRNA	48	41.71	52.1	47.92	48.06	44.47	53.92	52.23	56.23	56.74	51.94166667	47.4325	19.09	16.78	21.29	19.55	19.32	17.61	21.4	20.58	22.08	22.46	20.575	19.1775	650	586	725	673	636	594	722	670	750	792	694	658.5
503847	Ear14	mRNA
105245236	LOC105245236	mRNA	0	0	0	0.64	0.67	1.67	0.67	0	1.36	0	0.728333333	0.16	0	0	0	0.26	0.27	0.66	0.27	0	0.53	0	0.288333333	0.065	0	0	0	2	2	5	2	0	4	0	2.166666667	0.5
268882	Fbxo45	mRNA	41.61	45.83	45.64	40.78	44.6	48.98	52.42	42.85	43.98	47.43	46.71	43.465	16.55	18.44	18.65	16.64	17.93	19.4	20.8	16.88	17.27	18.77	18.50833333	17.57	986	1126	1111	1002	1045	1144	1228	962	1027	1158	1094	1056.25
16427	Itih4	mRNA	0.06	0.05	0.38	0.47	0	0	0.17	0.06	0.12	0.16	0.085	0.24	0.02	0.02	0.15	0.19	0	0	0.07	0.02	0.05	0.06	0.033333333	0.095	1	1	7	9	0	0	3	1	2	3	1.5	4.5
328440	Npm2	mRNA	0.51	1.26	0.75	0.75	0.39	0.78	0.78	0.41	0.38	1.31	0.675	0.8175	0.2	0.51	0.31	0.31	0.16	0.31	0.31	0.16	0.15	0.52	0.268333333	0.3325	5.97	15.79	6	6	6.18	5	6	3.71	3	10	5.648333333	8.44
12626	Cetn3	mRNA	129.52	113.55	118.55	130.36	102.9	94.92	103.44	93.44	107.04	97.71	99.90833333	122.995	51.52	45.69	48.45	53.17	41.36	37.6	41.04	36.81	42.03	38.68	39.58666667	49.7075	922	925	825	947	782	704	759	729	789	827	765	904.75
258938	Olfr1417	mRNA	1.03	0.79	0.4	1.38	0.21	0.83	1.24	0.87	1.25	0	0.733333333	0.9	0.41	0.32	0.16	0.56	0.08	0.33	0.49	0.34	0.49	0	0.288333333	0.3625	5	4	2	7	1	4	6	4	6	0	3.5	4.5
71826	1700001F09Rik	mRNA
83565	Pramel3	mRNA	0	0	0	0	0	0	0	0.06	0	0	0.01	0	0	0	0	0	0	0	0	0.02	0	0	0.003333333	0	0	0	0	0	0	0	0	1	0	0	0.166666667	0
226090	Ermp1	mRNA	26.88	35.21	35.49	34.3	28.06	28.28	33.46	34.63	30.54	29.29	30.71	32.97	10.69	14.17	14.5	13.99	11.28	11.2	13.28	13.64	11.99	11.6	12.165	13.3375	858	1166	1165	1136	886	889	1056	1048	962	963	967.3333333	1081.25
66694	Uqcrfs1	mRNA	175.37	201.28	196.32	187.07	183.34	170.2	205.94	199.28	189.03	198.32	191.0183333	190.01	69.76	80.98	80.23	76.31	73.69	67.42	81.72	78.5	74.22	78.5	75.675	76.82	1243	1482	1431	1376	1284	1192	1444	1337	1318	1450	1337.5	1383
12957	Cryba1	mRNA	0.25	0.24	0.31	0	0	0	0.76	0	0.51	0.49	0.293333333	0.2	0.1	0.1	0.13	0	0	0	0.3	0	0.2	0.19	0.115	0.0825	1	1	1	0	0	0	3	0	2	2	1.166666667	0.75
208718	Dis3l2	mRNA	20.72	22.96	24.38	22.54	22.61	20.95	24.59	24.94	27.98	21.81	23.81333333	22.65	8.24	9.24	9.96	9.19	9.09	8.3	9.76	9.82	10.98	8.63	9.43	9.1575	380	435	459	428	410	379	446	434	505	412	431	425.5
243270	Hcar1	mRNA	3.04	3.03	0.71	4.75	1.11	1.06	1.49	1.49	1.76	2.24	1.525	2.8825	1.21	1.22	0.29	1.94	0.45	0.42	0.59	0.59	0.69	0.89	0.605	1.165	58	60	14	94	21	20	28	27	33	44	28.83333333	56.5
17146	Mageb2	mRNA
108168562	LOC108168562	mRNA
622976	Gm6377	mRNA	0.12	0.06	0.12	0.3	0.13	0.06	0	0.13	0.13	0.06	0.085	0.15	0.05	0.02	0.05	0.12	0.05	0.02	0	0.05	0.05	0.02	0.031666667	0.06	2	1	2	5	2	1	0	2	2	1	1.333333333	2.5
12176	Bnip3	mRNA	201.73	183.02	196.05	178.89	180.94	189.03	186.2	178.49	202.23	181.77	186.4433333	189.9225	80.24	73.63	80.12	72.97	72.72	74.88	73.88	70.31	79.4	71.95	73.85666667	76.74	1973	1858	1971	1815	1749	1825	1801	1653	1947	1833	1801.333333	1904.25
627111	Vmn2r92	mRNA
69083	Sult1c2	mRNA	0.12	0	0.12	0	0	0	0	0	0	0.12	0.02	0.06	0.05	0	0.05	0	0	0	0	0	0	0.05	0.008333333	0.025	1	0	1	0	0	0	0	0	0	1	0.166666667	0.5
105518	A630023A22Rik	mRNA
666842	Gm14692	mRNA
71743	Coasy	mRNA	25.87	29.47	26.83	24.15	25.01	27.93	27.09	27.23	23.2	32.9	27.22666667	26.58	10.29	11.86	10.97	9.85	10.05	11.06	10.75	10.73	9.11	13.02	10.78666667	10.7425	317	362	351	313	288	314	314	302	279	372	311.5	335.75
406186	Olfr142	mRNA
66096	Lamtor4	mRNA	54.98	71.24	59.1	67.47	75.53	83.28	52.35	71.71	68.59	60.66	68.68666667	63.1975	21.87	28.66	24.15	27.52	30.36	32.99	20.77	28.25	26.93	24.01	27.21833333	25.55	244	329	270	311	331	366	230	301	299	278	300.8333333	288.5
20319	Sfrp2	mRNA	2.7	2.65	2.26	3.76	2.33	3.24	2.06	2.06	3.24	2.97	2.65	2.8425	1.07	1.07	0.92	1.53	0.94	1.28	0.82	0.81	1.27	1.18	1.05	1.1475	28	31	25	42	26	36	23	22	36	33	29.33333333	31.5
14726	Pdpn	mRNA	35.6	23.83	17.31	39.85	14.37	13.1	18.69	16.22	12.75	15.37	15.08333333	29.1475	14.16	9.59	7.07	16.25	5.78	5.19	7.42	6.39	5.01	6.08	5.978333333	11.7675	366	254	183	425	146	133	190	158	129	163	153.1666667	307
243944	4930433I11Rik	mRNA
74434	Sohlh2	mRNA	0	0.07	0	0	0	0	0	0	0.08	0	0.013333333	0.0175	0	0.03	0	0	0	0	0	0	0.03	0	0.005	0.0075	0	1	0	0	0	0	0	0	1	0	0.166666667	0.25
11778	Ap3s2	mRNA	41.68	40.13	42.73	41.08	39.5	40.44	37.46	35.82	35.65	40.29	38.19333333	41.405	16.58	16.14	17.46	16.75	15.88	16.02	14.86	14.11	14	15.95	15.13666667	16.7325	1433	1430	1509	1464	1343	1370	1273	1167	1208	1427	1298	1459
22420	Wnt6	mRNA	2.91	3.63	1.25	5.32	2.08	1.88	2.81	3.05	1.83	2.47	2.353333333	3.2775	1.16	1.46	0.51	2.17	0.84	0.75	1.11	1.2	0.72	0.98	0.933333333	1.325	34	44	15	65	24	22	33	34	21	30	27.33333333	39.5
225215	Rsl24d1	mRNA	60.66	64.06	55.04	57.08	50.25	46.4	54.19	54.21	54.71	56.85	52.76833333	59.21	24.13	25.78	22.49	23.28	20.19	18.38	21.5	21.36	21.48	22.5	20.90166667	23.92	507	556	473	495	415	383	448	429	450	490	435.8333333	507.75
214944	Mob3b	mRNA	1.34	1.02	1.03	1.98	1.87	2.02	2.07	2.15	1.6	1.22	1.821666667	1.3425	0.53	0.41	0.42	0.81	0.75	0.8	0.82	0.85	0.63	0.48	0.721666667	0.5425	40	36	38	66	66	71	73	73	48	45	62.66666667	45
74637	Shpk	mRNA	6.32	4.76	5.96	7.41	5.3	4.59	3.67	4.96	5.29	4.13	4.656666667	6.1125	2.51	1.92	2.44	3.02	2.13	1.82	1.46	1.96	2.08	1.64	1.848333333	2.4725	91	77	91	120	72	65	55	65	71	65	65.5	94.75
217682	Plekhd1	mRNA	2.68	3.7	6.81	6.78	2.26	2.62	3.21	4.22	3.61	3.24	3.193333333	4.9925	1.07	1.49	2.78	2.77	0.91	1.04	1.27	1.66	1.42	1.28	1.263333333	2.0275	56	84	144	156	46	53	67	87	75	71	66.5	110
13489	Drd2	mRNA	2.59	4.15	11.27	64.27	48.07	33.97	74.69	210.1	166.56	4.56	89.65833333	20.57	1.03	1.67	4.6	26.22	19.32	13.45	29.64	82.77	65.39	1.8	35.395	8.38	33	52	140	786	593	406	872	2329	1906	56	1027	252.75
20682	Sox9	mRNA	25.67	21.95	22.71	28.18	20.06	21.71	22.02	19.5	19.91	22	20.86666667	24.6275	10.21	8.83	9.28	11.49	8.06	8.6	8.74	7.68	7.82	8.71	8.268333333	9.9525	624	553	567	710	482	520	529	449	477	551	501.3333333	613.5
56221	Ccl24	mRNA	0.87	0.85	1.65	3.14	0.79	0.37	1.11	1.18	1.12	0.43	0.833333333	1.6275	0.35	0.34	0.67	1.28	0.32	0.15	0.44	0.47	0.44	0.17	0.331666667	0.66	5	4	9	20	4	2	6	6	5	2	4.166666667	9.5
208994	Fam83b	mRNA	0.11	0.31	0.27	0.11	0.11	0	0.11	0.06	0.06	0.05	0.065	0.2	0.04	0.13	0.11	0.04	0.04	0	0.04	0.02	0.02	0.02	0.023333333	0.08	2	8	5	2	2	0	2	1	1	1	1.166666667	4.25
93893	Pcdhb22	mRNA	4.68	5.22	5.37	5.27	4.56	6.06	6.04	6.13	5.89	6.18	5.81	5.135	1.86	2.1	2.2	2.15	1.83	2.4	2.4	2.41	2.31	2.45	2.3	2.0775	83	96	98	97	80	106	106	103	103	113	101.8333333	93.5
170648	Olfr138	mRNA
226182	Taf5	mRNA	4.76	4.54	4.63	6.99	4.01	5.15	5.67	4.63	6.23	5.23	5.153333333	5.23	1.89	1.83	1.89	2.85	1.61	2.04	2.25	1.83	2.44	2.07	2.04	2.115	90	89	90	137	75	96	106	83	116	102	96.33333333	101.5
76233	Dnttip1	mRNA	60.83	56.53	51.71	66.26	50.04	45.48	48.76	51.76	54.99	56.06	51.18166667	58.8325	24.19	22.74	21.13	27.03	20.11	18.01	19.35	20.39	21.59	22.19	20.27333333	23.7725	406	392	355	459	330	300	322	327	361	386	337.6666667	403
258168	Olfr566	mRNA
619665	Klf14	mRNA	0.41	0.39	0.51	0.51	0.65	0.59	0.29	0.12	0.41	0.51	0.428333333	0.455	0.16	0.16	0.21	0.21	0.26	0.23	0.12	0.05	0.16	0.2	0.17	0.185	7	7	9	9	11	10	5	2	7	9	7.333333333	8
258863	Olfr768	mRNA
30944	Zfp354c	mRNA	28.53	29.86	35.47	31.74	25.95	25.24	29.21	27.54	27.76	28.73	27.405	31.4	11.35	12.01	14.5	12.95	10.43	10	11.59	10.85	10.9	11.37	10.85666667	12.7025	905	982	1156	1044	814	789	916	828	868	939	859	1021.75
110312	Pmch	mRNA	1.64	0.53	0.94	1.05	0	1.38	0	0.58	2.18	0	0.69	1.04	0.65	0.21	0.38	0.43	0	0.55	0	0.23	0.86	0	0.273333333	0.4175	5.99	2	3.53	4	0	5	0	2	7.81	0	2.468333333	3.88
13998	Fgd6	mRNA	8.65	8.77	6.8	7.5	7.1	6.7	7.27	7.21	6.45	7.1	6.971666667	7.93	3.44	3.53	2.78	3.06	2.85	2.66	2.89	2.84	2.53	2.81	2.763333333	3.2025	415	436	335	373	337	317	345	328	305	351	330.5	389.75
234404	Nxnl1	mRNA	0.06	0.06	0.37	0.06	0.06	0.13	0.38	0.07	0.19	0.18	0.168333333	0.1375	0.02	0.02	0.15	0.02	0.03	0.05	0.15	0.03	0.07	0.07	0.066666667	0.0525	1	1	6	1	1	2	6	1	3	3	2.666666667	2.25
494124	Calm5	mRNA
13680	Ddx19a	mRNA	27.76	27.24	27.97	32.51	24.84	26.86	27.62	29.7	29.47	27.43	27.65333333	28.87	11.04	10.96	11.43	13.26	9.98	10.64	10.96	11.7	11.57	10.86	10.95166667	11.6725	424.35	434.45	439.79	514.38	378.9	405.97	420.59	432.49	445.27	435.14	419.7266667	453.2425
327963	Zfp616	mRNA
627302	Gm14092	mRNA	0	0	0	0	0	0	0	0	0.1	0	0.016666667	0	0	0	0	0	0	0	0	0	0.04	0	0.006666667	0	0	0	0	0	0	0	0	0	1	0	0.166666667	0
237029	4932411N23Rik	mRNA
14829	Grpr	mRNA	0.61	0.52	0.39	0.33	0.41	1.03	0.07	0.36	0.21	0.59	0.445	0.4625	0.24	0.21	0.16	0.13	0.16	0.41	0.03	0.14	0.08	0.23	0.175	0.185	9	8	6	5	6	15	1	5	3	9	6.5	7
258677	Olfr76	mRNA
259063	Olfr691	mRNA	0.6	0.19	0	0.19	0.2	0	0.2	0	0	0.39	0.131666667	0.245	0.24	0.08	0	0.08	0.08	0	0.08	0	0	0.15	0.051666667	0.1	3	1	0	1	1	0	1	0	0	2	0.666666667	1.25
59001	Pole3	mRNA	34.34	25.29	41.37	39.62	35.17	33.83	28.45	27.93	33.57	33.55	32.08333333	35.155	13.66	10.17	16.91	16.16	14.13	13.4	11.29	11	13.18	13.28	12.71333333	14.225	95	73	118	114	96	93	78	73	91	96	87.83333333	100
278279	Tmtc2	mRNA	5.03	4.75	5.64	7.44	7.2	6.74	6.54	7.25	6.28	5.09	6.516666667	5.715	2	1.91	2.31	3.03	2.89	2.67	2.59	2.86	2.47	2.01	2.581666667	2.3125	169	163	195	256	239	218	217	226	208	176	214	195.75
12460	Ccs	mRNA	39.4	37.21	42.7	49.28	33.94	32.89	39.9	36.94	38.62	37.66	36.65833333	42.1475	15.67	14.97	17.45	20.1	13.64	13.03	15.83	14.55	15.16	14.91	14.52	17.0475	215	214	243	283	181	176	213	191	210	206	196.1666667	238.75
258818	Olfr629	mRNA
68922	Dnaic1	mRNA	3.02	4.32	3.79	2.52	4.21	2.7	2.19	2.45	2.44	3.77	2.96	3.4125	1.2	1.74	1.55	1.03	1.69	1.07	0.87	0.97	0.96	1.49	1.175	1.38	45	67	58	39	63	40	33	35	37	59	44.5	52.25
68026	Pclaf	mRNA	0.44	0.71	0.57	1.06	0.59	0.37	0.37	0.39	0.75	0.71	0.53	0.695	0.18	0.28	0.23	0.43	0.24	0.15	0.15	0.15	0.29	0.28	0.21	0.28	6	10	8	15	8	5	5	5	10	10	7.166666667	9.75
104625	Cnot6	mRNA	27.88	28.01	25.3	34.17	26.73	27.1	27.93	35.81	33.15	26.76	29.58	28.84	11.09	11.27	10.34	13.94	10.75	10.74	11.08	14.11	13.01	10.59	11.71333333	11.66	910	953	843	1157	866	877	903	1114	1072	903	955.8333333	965.75
81877	Tnxb	mRNA	1.94	2.53	2.75	2.9	0.85	0.84	0.76	1.16	0.65	2.11	1.061666667	2.53	0.77	1.02	1.12	1.18	0.34	0.33	0.3	0.46	0.26	0.83	0.42	1.0225	143	202	216	223	61	67	57	83	51	163	80.33333333	196
70103	Znhit1	mRNA	132.43	131.59	125.78	119.63	134.13	140.32	149.13	145.98	153.02	140.04	143.77	127.3575	52.67	52.94	51.4	48.8	53.91	55.58	59.18	57.51	60.08	55.43	56.94833333	51.4525	625.02	637.3	603.03	568.84	606.86	637.7	669.07	626.16	712.32	661.13	652.2066667	608.5475
100503361	Tmem95	mRNA
232449	Dera	mRNA	3.42	3.6	3.32	4.22	2.92	3.24	3.13	4.28	3.04	2.17	3.13	3.64	1.36	1.45	1.36	1.72	1.17	1.29	1.24	1.69	1.19	0.86	1.24	1.4725	32	35	32	41	27	30	29	38	28	21	28.83333333	35
434016	Vmn1r7	mRNA	0	0	0.2	0	0	0	0	0	0	0	0	0.05	0	0	0.08	0	0	0	0	0	0	0	0	0.02	0	0	1	0	0	0	0	0	0	0	0	0.25
73390	Msl3l2	mRNA	17.42	19.09	21.61	18.16	17.37	16.9	16.03	16.22	18.19	18.9	17.26833333	19.07	6.93	7.68	8.83	7.41	6.98	6.69	6.36	6.39	7.14	7.48	6.84	7.7125	211	240	269	229	208	202	192	187	217	236	207	237.25
217305	Cd300ld	mRNA	0.65	0.14	0.49	0.48	0.22	0.15	0.15	0.08	0.07	0.21	0.146666667	0.44	0.26	0.06	0.2	0.2	0.09	0.06	0.06	0.03	0.03	0.08	0.058333333	0.18	9	2	7	7	3	2	2	1	1	3	2	6.25
226849	Ppp2r5a	mRNA	71.2	74.69	60.62	73.19	77.58	77.13	84.05	88.25	73.98	71.88	78.81166667	69.925	28.32	30.05	24.78	29.86	31.18	30.55	33.35	34.76	29.05	28.45	31.22333333	28.2525	1270.16	1381.72	1111.14	1353.87	1368.19	1356.66	1482.33	1491.34	1300.23	1321.33	1386.68	1279.2225
66136	Znrd1	mRNA	45.99	49.62	47.06	50.81	46.35	51.24	53.09	41.44	48.29	51.6	48.66833333	48.37	18.29	19.96	19.23	20.73	18.63	20.3	21.07	16.33	18.96	20.42	19.285	19.5525	156	175	164	179	155	172	178	132	160	181	163	168.5
93747	Echs1	mRNA	72.95	74.97	84.05	74.91	67.76	68.04	67.07	73.57	67.67	69.55	68.94333333	76.72	29.02	30.16	34.35	30.56	27.23	26.95	26.61	28.98	26.57	27.53	27.31166667	31.0225	596	636	706	635	547	549	542	569	544	586	556.1666667	643.25
13389	Dll3	mRNA	4.16	3.93	2.86	1.65	3.05	1.74	1.65	1.38	1.49	2.61	1.986666667	3.15	1.66	1.58	1.17	0.67	1.23	0.69	0.65	0.54	0.59	1.03	0.788333333	1.27	51	50	36	21	37	21	20	16	18	33	24.16666667	39.5
227292	Ctdsp1	mRNA	32.29	29.69	28.87	45.02	31.78	29.45	28.61	30.12	24.9	24.9	28.29333333	33.9675	12.84	11.94	11.8	18.36	12.77	11.66	11.35	11.87	9.78	9.86	11.215	13.735	516	492	474	746	502	464	452	456	392	410	446	557
239114	Il17d	mRNA	17.29	17.23	16.66	15.33	23.54	23.69	19.49	19.89	18.83	17.06	20.41666667	16.6275	6.88	6.93	6.81	6.25	9.46	9.38	7.73	7.83	7.39	6.75	8.09	6.7175	113	117	112	104	152	153	126	123	121	115	131.6666667	111.5
665755	LOC665755	mRNA
257978	Olfr1322	mRNA
13732	Emp3	mRNA	32.27	24.81	13.56	34.98	9.27	6.25	8.43	10.74	10.39	9.87	9.158333333	26.405	12.84	9.98	5.54	14.27	3.73	2.47	3.34	4.23	4.08	3.91	3.626666667	10.6575	120	96	52	135	34	23	31	38	38	38	33.66666667	100.75
13211	Dhx9	mRNA	73.85	76.54	66.19	81.89	55.09	58.69	71.53	81.66	81.43	83.08	71.91333333	74.6175	29.37	30.8	27.05	33.4	22.14	23.25	28.38	32.17	31.97	32.89	28.46666667	30.155	2018	2169	1858	2319	1487	1581	1931	2114	2193	2339	1940.833333	2091
210554	Hus1b	mRNA	0	0	0	0	0	0.16	0	0	0	0.15	0.051666667	0	0	0	0	0	0	0.06	0	0	0	0.06	0.02	0	0	0	0	0	0	1	0	0	0	1	0.333333333	0
12738	Cldn2	mRNA	1.05	0.4	0.38	0.2	0	0	0	0	0.06	3.83	0.648333333	0.5075	0.42	0.16	0.16	0.08	0	0	0	0	0.02	1.52	0.256666667	0.205	17	6	7	3	0	0	0	0	1	65	11	8.25
72787	Ndc1	mRNA	16.5	17.95	16.21	16.56	12.51	13.34	13.02	13.59	13.94	14.81	13.535	16.805	6.56	7.22	6.62	6.75	5.03	5.28	5.17	5.35	5.47	5.86	5.36	6.7875	393	449	411	424	312	319	323	325	332	373	330.6666667	419.25
109054	Pfdn4	mRNA	45.34	46.57	51.18	48.37	30.39	40.18	45.14	44.18	45.12	51.45	42.74333333	47.865	18.04	18.74	20.92	19.73	12.21	15.92	17.91	17.4	17.71	20.37	16.92	19.3575	204	218	237	226	135	179	201	188	199	239	190.1666667	221.25
102634333	1110002E22Rik	mRNA	0.66	0.82	0.48	0.9	1.17	1.14	0.57	0.34	0.66	0.86	0.79	0.715	0.26	0.33	0.2	0.37	0.47	0.45	0.23	0.13	0.26	0.34	0.313333333	0.29	39	50	29	55	68	66	33	19	38	52	46	43.25
21646	Tcte2	mRNA	3.52	5.9	2.79	2.39	3.7	3.04	4.48	3.72	6.36	4.68	4.33	3.65	1.4	2.38	1.14	0.97	1.49	1.2	1.78	1.47	2.5	1.85	1.715	1.4725	27	47	22	19	28	23	34	27	48	37	32.83333333	28.75
101985	Usb1	mRNA	10.99	12.45	14.61	12.85	15.37	13.71	12.14	10.22	12.2	12.45	12.68166667	12.725	4.37	5.01	5.97	5.24	6.18	5.43	4.82	4.03	4.79	4.93	5.03	5.1475	108	128	150	135	150	135	118	97	118	127	124.1666667	130.25
18106	Cd244a	mRNA	1.77	0.61	0.62	1.45	0.05	0.07	0.09	0	0.05	0	0.043333333	1.1125	0.7	0.24	0.25	0.59	0.02	0.03	0.04	0	0.02	0	0.018333333	0.445	36	10	11	28	1	1	2	0	1	0	0.833333333	21.25
268885	Stfa2l1	mRNA	0	0	0	1.18	0	0	0	0	0	0	0	0.295	0	0	0	0.48	0	0	0	0	0	0	0	0.12	0	0	0	2	0	0	0	0	0	0	0	0.5
258238	Olfr417	mRNA	0	0	0.2	0	0	0	0	0	0	0	0	0.05	0	0	0.08	0	0	0	0	0	0	0	0	0.02	0	0	1	0	0	0	0	0	0	0	0	0.25
75526	Eppin	mRNA
67483	1700028P14Rik	mRNA	0.46	1.32	1.33	1.32	0.69	0.46	0	0.48	0	1.77	0.566666667	1.1075	0.18	0.53	0.54	0.54	0.28	0.18	0	0.19	0	0.7	0.225	0.4475	2	6	6	6	3	2	0	2	0	8	2.5	5
17215	Mcm3	mRNA	3.06	2.55	1.4	5.5	2.43	2.5	2.92	2.6	2.13	2.39	2.495	3.1275	1.22	1.03	0.57	2.24	0.98	0.99	1.16	1.02	0.84	0.95	0.99	1.265	51	44	24	95	40	41	48	41	35	41	41	53.5
22245	Uck1	mRNA	46.96	45.61	42.58	47.24	44.38	36.93	40.49	40.55	43.72	39.1	40.86166667	45.5975	18.68	18.35	17.4	19.27	17.84	14.63	16.07	15.97	17.16	15.48	16.19166667	18.425	517	521	482	540	482	400	441	423	473	443	443.6666667	515
78655	Eif3j1	mRNA	56.94	56.65	52.14	64.08	50.38	51.71	54.64	59.71	51.23	59.72	54.565	57.4525	22.65	22.79	21.31	26.14	20.25	20.48	21.68	23.52	20.11	23.64	21.61333333	23.2225	784.23	809.45	737.98	915.36	685.99	702.48	744.02	778.96	694.9	847.84	742.365	811.755
100042688	Gm10302	mRNA
22141	Tub	mRNA	114.5	122.6	113.82	65.47	102.11	106	85.73	73.54	88.36	128.54	97.38	104.0975	45.54	49.33	46.51	26.71	41.04	41.99	34.02	28.97	34.69	50.88	38.59833333	42.0225	4031.92	4474.98	4116.77	2390	3555.58	3677.73	2983.78	2453.89	3066.88	4662.94	3400.133333	3753.4175
26405	Map3k2	mRNA	9.12	8.49	8.44	10.45	8.5	8.79	8.54	9.46	9.22	7.83	8.723333333	9.125	3.63	3.42	3.45	4.26	3.42	3.48	3.39	3.73	3.62	3.1	3.456666667	3.69	590	569	561	701	544	560	546	580	588	522	556.6666667	605.25
546801	Etv3l	mRNA	0	0	0	0.31	0.11	0	0.11	0	0	0	0.036666667	0.0775	0	0	0	0.12	0.04	0	0.04	0	0	0	0.013333333	0.03	0	0	0	3	1	0	1.01	0	0	0	0.335	0.75
108168049	Gm46390	mRNA	6.26	3.62	7.79	4.33	4.42	4.53	3	2.75	3.17	2.71	3.43	5.5	2.49	1.46	3.18	1.77	1.78	1.79	1.19	1.08	1.24	1.07	1.358333333	2.225	45	27.04	57.55	32.29	31.39	32.13	21.36	18.68	22.37	20.08	24.335	40.47
12496	Entpd2	mRNA	18.93	19.66	22.71	14.53	20.36	12.29	12.36	17.95	12.6	15.87	15.23833333	18.9575	7.53	7.91	9.28	5.93	8.18	4.87	4.9	7.07	4.95	6.28	6.041666667	7.6625	206	222	254	164	219	132	133	185	135	178	163.6666667	211.5
14809	Grik5	mRNA	236.73	191.78	231.3	231.87	193.16	195.32	198.4	196.62	196.97	188.2	194.7783333	222.92	94.16	77.16	94.53	94.58	77.63	77.37	78.73	77.46	77.33	74.5	77.17	90.1075	5247	4393	5258	5313	4225	4276	4345	4127	4320	4288	4263.5	5052.75
21648	Dynlt1b	mRNA	95.43	71.92	72.91	100.21	72.49	54.66	59.5	65.63	55.95	63.77	62	85.1175	37.96	28.94	29.8	40.87	29.13	21.65	23.61	25.85	21.97	25.24	24.575	34.3925	362.05	284.12	284.82	394.99	271.5	205.55	223.51	235.41	208.37	249.94	232.38	331.495
666151	Gm7950	mRNA
68058	Chd1l	mRNA	10.68	11.78	11.64	8.97	8.84	6.79	7.73	9.5	7.22	9.5	8.263333333	10.7675	4.25	4.74	4.76	3.66	3.55	2.69	3.07	3.74	2.84	3.76	3.275	4.3525	181	210	205	160	150	115	129	154	121	166	139.1666667	189
238055	Apob	mRNA	0.11	0.02	0.02	0	0	0	0	0	0	0.01	0.001666667	0.0375	0.04	0.01	0.01	0	0	0	0	0	0	0	0	0.015	9	2	2	0	0	0	0	0	0	1	0.166666667	3.25
67859	Cysrt1	mRNA	0	0.25	0	0.25	0.53	0.26	0	0.27	0.26	0.25	0.261666667	0.125	0	0.1	0	0.1	0.21	0.1	0	0.11	0.1	0.1	0.103333333	0.05	0	1	0	1	2	1	0	1	1	1	1	0.5
12223	Btc	mRNA	0.54	0.52	0.53	0.35	0.18	0.31	0.3	0.64	0.67	0.7	0.466666667	0.485	0.22	0.21	0.22	0.14	0.07	0.12	0.12	0.25	0.26	0.28	0.183333333	0.1975	9	9	9	6	3	5	5	10	11	12	7.666666667	8.25
636697	Vmn1r60	mRNA
15166	Hcn2	mRNA	86.1	90.99	128.19	148.47	186.67	191.46	175.87	184.32	152.2	106.13	166.1083333	113.4375	34.25	36.61	52.39	60.56	75.03	75.84	69.79	72.61	59.76	42.01	65.84	45.9525	1595	1748	2440	2852	3419	3497	3221	3235	2778	2026	3029.333333	2158.75
404313	Olfr251	mRNA
60440	Iigp1	mRNA	1.51	4.06	2	4.61	2.7	2.09	2.44	1.14	3.88	1.23	2.246666667	3.045	0.6	1.63	0.82	1.88	1.09	0.83	0.97	0.45	1.52	0.49	0.891666667	1.2325	26	74	35	85	46	35	43	18	67	21	38.33333333	55
102633458	Gm11100	mRNA	0	0	0	0.36	0.38	0	0	0	0	0	0.063333333	0.09	0	0	0	0.15	0.15	0	0	0	0	0	0.025	0.0375	0	0	0	1	1	0	0	0	0	0	0.166666667	0.25
50931	Il27ra	mRNA	0.36	0.6	0.64	0.63	0.33	0.33	0.74	0.28	0.24	0.51	0.405	0.5575	0.14	0.24	0.26	0.26	0.13	0.13	0.29	0.11	0.1	0.2	0.16	0.225	5	9	10	10	5	4	9	4	3	8	5.5	8.5
14778	Gpx3	mRNA	23.9	19.2	19.74	40.04	10.09	6.93	24.4	15.73	20.87	17.93	15.99166667	25.72	9.5	7.72	8.07	16.33	4.05	2.75	9.68	6.2	8.19	7.1	6.328333333	10.405	199	166	169	346	83	57	201	124	171	154	131.6666667	220
192652	Wdr81	mRNA	14.04	13.57	14.66	16.75	13.08	12.8	12.31	14.11	13.55	12.36	13.035	14.755	5.58	5.46	5.99	6.83	5.26	5.07	4.88	5.56	5.32	4.89	5.163333333	5.965	616	611	653	747	568	545	532	592	583	558	563	656.75
66366	Ergic3	mRNA	167.77	172.62	173.41	169.45	164.88	159.44	155.33	168.96	173.56	180.27	167.0733333	170.8125	66.73	69.45	70.87	69.12	66.27	63.15	61.63	66.56	68.14	71.36	66.185	69.0425	1259	1336	1346	1310	1213	1170	1146	1189	1281	1397	1232.666667	1312.75
100502736	Gm19345	mRNA	3.67	7.44	2.63	2.79	2.15	3.32	3.52	3.24	3.93	3.92	3.346666667	4.1325	1.46	2.99	1.07	1.14	0.87	1.32	1.4	1.27	1.54	1.55	1.325	1.665	19	40	14	15	11	17	18	15.84	20	20.94	17.13	22
545655	Gm13287	mRNA	0.2	0	0	0	0	0	0	0	0	0	0	0.05	0.08	0	0	0	0	0	0	0	0	0	0	0.02	0.5	0	0	0	0	0	0	0	0	0	0	0.125
140792	Colec12	mRNA	30.3	26.23	17.81	24.15	18.52	18.7	18.77	21.59	18.48	17.39	18.90833333	24.6225	12.05	10.55	7.28	9.85	7.44	7.41	7.45	8.5	7.25	6.88	7.488333333	9.9325	584.76	524.75	353.13	483.13	353.26	355.68	358.15	394.68	351.28	345.75	359.8	486.4425
59021	Rab2a	mRNA	416.47	433.79	402.36	366.03	405.95	388.24	409.02	418.33	416.5	438.93	412.8283333	404.6625	165.66	174.53	164.43	149.3	163.16	153.78	162.3	164.8	163.53	173.74	163.5516667	163.48	4733	5125	4680	4270	4549	4295	4587	4510	4644	5121	4617.666667	4702
246229	Bivm	mRNA	21.91	20.66	21.57	21.41	19.4	18.22	20.38	20.1	20.29	20.37	19.79333333	21.3875	8.71	8.31	8.81	8.73	7.8	7.22	8.08	7.92	7.97	8.06	7.841666667	8.64	429	424	438	442	377	354	391	371	398	405	382.6666667	433.25
20170	Hps6	mRNA	6.33	6.66	6.66	6.16	6.53	8.44	5.68	5.04	4.52	6.58	6.131666667	6.4525	2.52	2.68	2.72	2.51	2.62	3.34	2.25	1.99	1.78	2.6	2.43	2.6075	98	107	106	99	100	129	87	74	69	105	94	102.5
28078	Prl5a1	mRNA
240120	Zfp119b	mRNA	2.84	3.2	3.33	5.46	3.76	3.46	4.03	3.99	2.78	2.76	3.463333333	3.7075	1.13	1.29	1.36	2.23	1.51	1.37	1.6	1.57	1.09	1.09	1.371666667	1.5025	32	38	38	66	41	38	46	43	30	33	38.5	43.5
233904	Setd1a	mRNA	29.47	25.75	32.91	33.25	28.52	31.34	24.52	29.94	32.02	27.93	29.045	30.345	11.72	10.36	13.45	13.56	11.46	12.42	9.73	11.79	12.57	11.06	11.505	12.2725	1055	952	1211	1242	1005	1096	870	1018	1116	1039	1024	1115
259051	Olfr658	mRNA	0	0.06	0.06	0.06	0	0.06	0	0	0.06	0	0.02	0.045	0	0.02	0.02	0.02	0	0.02	0	0	0.02	0	0.006666667	0.015	0	1	1	1	0	1	0	0	1	0	0.333333333	0.75
100034684	BC100530	mRNA
171237	Vmn1r73	mRNA
320302	Glt28d2	mRNA	0.89	1.04	0.62	1.1	0.06	0.64	0.64	0.74	0.52	1.29	0.648333333	0.9125	0.35	0.42	0.25	0.45	0.03	0.26	0.25	0.29	0.2	0.51	0.256666667	0.3675	14	17	10	18	1	10	10	11	8	21	10.16666667	14.75
667794	Gm8817	mRNA	0	0	0	0	0	0	0.78	0	0	0	0.13	0	0	0	0	0	0	0	0.31	0	0	0	0.051666667	0	0	0	0	0	0	0	2	0	0	0	0.333333333	0
70650	Zcchc8	mRNA	21.19	23.44	20.19	25.51	26.07	23.63	23.76	25.72	24.26	20.04	23.91333333	22.5825	8.43	9.43	8.25	10.4	10.48	9.36	9.43	10.13	9.53	7.93	9.476666667	9.1275	349	385	326	418	407	372	364	387	383	339	375.3333333	369.5
18951	5-Sep	mRNA	908.01	778.1	707.58	694.37	1103.99	1172.01	1000.15	863.43	864.39	795.53	966.5833333	772.015	361.17	313.05	289.17	283.24	443.71	464.24	396.85	340.14	339.37	314.9	383.2016667	311.6575	10927.85	9716.74	8751.99	8667.52	13133.08	13916.8	11902.01	9841.68	10244	9869.36	11484.48833	9516.025
224552	Vmn2r98	mRNA
68047	Mpnd	mRNA	99.37	82.83	96.9	103.65	90.06	93.57	97.07	102.76	90.48	83.98	92.98666667	95.6875	39.52	33.32	39.6	42.28	36.2	37.06	38.52	40.48	35.53	33.24	36.83833333	38.68	943	820	946	1022	848	878	912	926	848	824	872.6666667	932.75
100647	Upk3b	mRNA
546983	Vmn2r77	mRNA
666317	Prl2c1	mRNA
380712	Tlcd2	mRNA	0.77	0.62	1.13	0.48	0.91	0.65	0.52	0.35	0.52	0.8	0.625	0.75	0.31	0.25	0.46	0.2	0.37	0.26	0.21	0.14	0.21	0.32	0.251666667	0.305	6	5	8	3	7	5	4	2	4	6	4.666666667	5.5
242602	Lexm	mRNA	0.27	0.32	0.53	0.52	0.1	0.12	0.29	0.26	0.2	0.28	0.208333333	0.41	0.11	0.13	0.22	0.21	0.04	0.05	0.12	0.1	0.08	0.11	0.083333333	0.1675	3	3	6	6	1	1	3	2	2	3	2	4.5
547097	B020011L13Rik	mRNA	0.32	0	0.06	0.12	0.19	0	0.13	0.2	0.07	0.12	0.118333333	0.125	0.13	0	0.03	0.05	0.08	0	0.05	0.08	0.03	0.05	0.048333333	0.0525	5	0	1	2	3	0	2	3	1	2	1.833333333	2
625424	Gm6583	mRNA	0.39	0.23	0.23	0.23	0.24	0.08	0.08	0.16	0.32	0.08	0.16	0.27	0.15	0.09	0.09	0.09	0.09	0.03	0.03	0.06	0.12	0.03	0.06	0.105	5	3	3	3	3	1	1	2	4	1	2	3.5
66570	Cenpm	mRNA	9.61	6.5	6.3	5.85	5.31	5.17	6.85	5.19	3.77	4.77	5.176666667	7.065	3.82	2.62	2.58	2.39	2.14	2.05	2.72	2.05	1.48	1.89	2.055	2.8525	62	41	42	39	34	33	39	32	22	32	32	46
622645	Tmem200c	mRNA	7.83	7.81	6.95	11.39	10.86	11.32	10.64	10.08	9.1	8.18	10.03	8.495	3.12	3.14	2.84	4.64	4.36	4.48	4.22	3.97	3.57	3.24	3.973333333	3.435	146	151	133	220	200	208	196	178	167	157	184.3333333	162.5
105243090	LOC105243090	mRNA	0	0.11	0	0	0.12	0	0	0	0	0	0.02	0.0275	0	0.05	0	0	0.05	0	0	0	0	0	0.008333333	0.0125	0	1	0	0	1	0	0	0	0	0	0.166666667	0.25
65086	Lpar3	mRNA	0.28	0.27	0.27	1.08	0.5	0.43	0.28	0.37	0.28	0.34	0.366666667	0.475	0.11	0.11	0.11	0.44	0.2	0.17	0.11	0.15	0.11	0.13	0.145	0.1925	4	4	4	16	7	6	4	5	4	5	5.166666667	7
627191	Syndig1l	mRNA	13.56	7.96	11.64	44.11	39.5	35.33	41.57	152.38	90.08	11.11	61.66166667	19.3175	5.39	3.2	4.76	17.99	15.88	13.99	16.49	60.03	35.37	4.4	24.36	7.835	198	121	175	668	570	510	600	2116	1296	167	876.5	290.5
230376	Haus6	mRNA	4.76	3.45	5.81	7.42	4.61	4.4	4.54	4.41	5.47	4.19	4.603333333	5.36	1.89	1.39	2.37	3.03	1.85	1.74	1.8	1.74	2.15	1.66	1.823333333	2.17	158	113	197	255	152	145	148	143	179	132	149.8333333	180.75
11642	Akap3	mRNA	0.22	0.26	0.37	0.16	0.33	0.22	0.17	0.17	0.22	0.58	0.281666667	0.2525	0.09	0.11	0.15	0.06	0.13	0.09	0.07	0.07	0.09	0.23	0.113333333	0.1025	4	5	7	3	6	4	3	3	4	11	5.166666667	4.75
17254	Slc3a2	mRNA	140.09	112.44	134.9	156.14	96.92	95.83	95.2	89.84	92.12	108.1	96.335	135.8925	55.72	45.24	55.13	63.69	38.95	37.96	37.77	35.39	36.17	42.79	38.17166667	54.945	2095.32	1750.93	2062.66	2394.26	1416.5	1436.12	1416.15	1259.73	1339.51	1681.38	1424.898333	2075.7925
105243089	Gm39115	mRNA	0.85	0.95	0.7	0.25	0.99	0.86	0.99	0.55	0.67	0.76	0.803333333	0.6875	0.34	0.38	0.29	0.1	0.4	0.34	0.39	0.22	0.26	0.3	0.318333333	0.2775	13	15	11	4	15	13	15	8	10	12	12.16666667	10.75
194908	Pld6	mRNA	1.22	0.97	0.99	1.85	1.13	0.72	1.23	2.89	2.57	0.89	1.571666667	1.2575	0.48	0.39	0.4	0.76	0.45	0.28	0.49	1.14	1.01	0.35	0.62	0.5075	12	10	10	19	11	7	12	27	25	9	15.16666667	12.75
19951	Rpl32	mRNA	974.5	931.81	939.45	1022.87	955.69	841.43	848.93	915.05	865.82	848.55	879.245	967.1575	387.62	374.9	383.93	417.23	384.11	333.29	336.85	360.47	339.94	335.89	348.425	390.92	2116	2115	2105	2312	2046	1820	1828	1875	1839	1908	1886	2162
57837	Eral1	mRNA	23.97	26.41	23.92	25.49	26.83	25.09	21.74	23.73	21.03	22.65	23.51166667	24.9475	9.53	10.63	9.78	10.4	10.79	9.94	8.63	9.35	8.26	8.97	9.323333333	10.085	272	311	279	300	301	281	244	255	235	265	263.5	290.5
72325	Vps9d1	mRNA	60.79	51.14	53.56	42.99	63.75	58.22	50.75	50.12	49.03	51.4	53.87833333	52.12	24.18	20.58	21.89	17.54	25.62	23.06	20.14	19.74	19.25	20.35	21.36	21.0475	1004	881	910	740	1048	951	828	788	797	875	881.1666667	883.75
381994	E030018B13Rik	mRNA	0	0	0.4	0.18	0	0	0	0	0	0	0	0.145	0	0	0.16	0.07	0	0	0	0	0	0	0	0.0575	0	0	3	1	0	0	0	0	0	0	0	1
19935	Mrpl23	mRNA	140.74	156.72	136.99	143.67	143.44	126.72	129.34	154.49	143.68	127.02	137.4483333	144.53	55.98	63.05	55.99	58.6	57.65	50.19	51.32	60.86	56.41	50.28	54.45166667	58.405	375	440	377	400	377	341	345	392	375	351	363.5	398
320981	Enpp6	mRNA	1.69	2.18	2.36	3.22	5.04	5.11	6.73	6.66	5.87	2.86	5.378333333	2.3625	0.67	0.88	0.97	1.31	2.03	2.02	2.67	2.62	2.31	1.13	2.13	0.9575	35	36	50	80	102	87	133	126	98	59	100.8333333	50.25
329055	Lipo1	mRNA	0	0	0	0	0	0.11	0	0	0	0	0.018333333	0	0	0	0	0	0	0.04	0	0	0	0	0.006666667	0	0	0	0	0	0	1	0	0	0	0	0.166666667	0
14248	Flii	mRNA	37.1	37.04	39.3	41.09	38.58	41.86	35.69	36.48	35.5	39.18	37.88166667	38.6325	14.76	14.9	16.06	16.76	15.5	16.58	14.16	14.37	13.94	15.51	15.01	15.62	882	913	960	1013	907	981	839	822	832	960	890.1666667	942
108168373	Gm46617	mRNA
18595	Pdgfra	mRNA	39.08	32.88	29.96	27.9	19.15	20.45	25.45	29.04	22.92	28.49	24.25	32.455	15.55	13.23	12.25	11.38	7.7	8.1	10.1	11.44	9	11.28	9.603333333	13.1025	1523	1329	1201	1128	740	786	983	1077	880	1145	935.1666667	1295.25
20524	Slc25a17	mRNA	61.37	61.3	58.64	71.78	53.99	52.84	60.63	55.67	60.04	56.16	56.555	63.2725	24.41	24.66	23.97	29.28	21.7	20.93	24.06	21.93	23.57	22.23	22.40333333	25.58	567	588	557	688	493	482	554	487	546	535	516.1666667	600
26430	Parg	mRNA	21.73	24.16	21	20.41	21.24	19.7	22.15	23.39	22.78	24.24	22.25	21.825	8.64	9.72	8.58	8.33	8.54	7.8	8.79	9.22	8.95	9.6	8.816666667	8.8175	569	659	566	557	559	509	576	588	593	655	580	587.75
74781	Wipi2	mRNA	84.31	71	74.18	75.9	74.3	72.47	73.88	70.87	73.47	76.89	73.64666667	76.3475	33.53	28.57	30.31	30.96	29.86	28.7	29.32	27.92	28.85	30.44	29.18166667	30.8425	1996	1741	1803	1862	1748	1695	1729	1592	1709	1876	1724.833333	1850.5
227656	Rexo4	mRNA	42.37	49.55	28.38	33.04	41.28	37.86	36.39	41.2	43.39	43.13	40.54166667	38.335	16.85	19.93	11.6	13.48	16.59	14.99	14.44	16.23	17.04	17.07	16.06	15.465	549	666	377	444	528	484	466	505	553	576	518.6666667	509
100042475	Gm20921	mRNA
668110	Syce1l	mRNA	0	0.25	0.25	0.5	0.53	0.53	0.53	0.55	0.27	0.25	0.443333333	0.25	0	0.1	0.1	0.21	0.21	0.21	0.21	0.22	0.1	0.1	0.175	0.1025	0	1	1	2	2	2	2	2	1	1	1.666666667	1
12928	Crk	mRNA	73.46	71.52	65.69	67.62	61.1	64.77	70.87	70.66	70.89	75.86	69.025	69.5725	29.22	28.77	26.85	27.58	24.56	25.66	28.12	27.83	27.83	30.03	27.33833333	28.105	2447	2531	2260	2303	2075	2165	2390	2303	2412	2644	2331.5	2385.25
64659	Mrps14	mRNA	47.67	45.22	36.42	43.11	38.05	40.51	42.47	41.21	41.23	46.31	41.63	43.105	18.96	18.19	14.88	17.58	15.29	16.04	16.85	16.23	16.19	18.33	16.48833333	17.4025	324	352	269	300	261	277	306	277	287	345	292.1666667	311.25
259114	Olfr570	mRNA	0	0	0	0	0	0	0	0	0	0.5	0.083333333	0	0	0	0	0	0	0	0	0	0	0.2	0.033333333	0	0	0	0	0	0	0	0	0	0	3	0.5	0
15446	Hpgd	mRNA	10.26	11.69	8.35	19.77	12.28	9.65	10.37	10.83	8.51	7.51	9.858333333	12.5175	4.08	4.71	3.41	8.07	4.94	3.82	4.11	4.27	3.34	2.97	3.908333333	5.0675	98	116	82	196	116	91	98	98	80	74	92.83333333	123
209200	Dtx3l	mRNA	3.62	4.04	3.75	4.81	3.79	4.37	2.96	3.73	3.95	3.74	3.756666667	4.055	1.44	1.62	1.53	1.96	1.52	1.73	1.18	1.47	1.55	1.48	1.488333333	1.6375	110.65	128	117.72	152.63	114.67	131.85	89.64	108	119	118	113.5266667	127.25
56174	Nagk	mRNA	95.72	86.55	78.53	72.07	58.41	54.89	71.42	60.12	70.38	78	65.53666667	83.2175	38.07	34.82	32.1	29.4	23.48	21.74	28.34	23.68	27.63	30.87	25.95666667	33.5975	684	643	570	527	413	383	503	405	498	573	462.5	606
665918	LOC665918	mRNA	0	0	0	0	0	0	0	0	0	0.29	0.048333333	0	0	0	0	0	0	0	0	0	0	0.11	0.018333333	0	0	0	0	0	0	0	0	0	0	1	0.166666667	0
102637615	LOC102637615	mRNA
243978	Mrgprx2	mRNA
67903	Gipc1	mRNA	116.69	96.22	100.44	83.23	122.27	115.46	99.08	88.35	96.26	106.76	104.6966667	99.145	46.42	38.71	41.05	33.95	49.14	45.74	39.31	34.81	37.79	42.26	41.50833333	40.0325	1042	892	922	771	1079	1018	875	747	846	983	924.6666667	906.75
18538	Pcna	mRNA	108.78	98.3	110.52	117.35	76.74	87.64	82.32	79.01	82.35	90.26	83.05333333	108.7375	43.27	39.55	45.17	47.87	30.84	34.71	32.66	31.13	32.33	35.73	32.9	43.965	736	691	769	824	513	586	551	506	548	630	555.6666667	755
381884	Slc6a16	mRNA	0.49	0.52	0.42	0.78	0.22	0.22	0.33	0.63	0.88	0.31	0.431666667	0.5525	0.19	0.21	0.17	0.32	0.09	0.09	0.13	0.25	0.34	0.12	0.17	0.2225	9	10	8	15	4	4	6	11	16	6	7.833333333	10.5
236749	Gm4907	mRNA	0	0.14	0	0	0	0.14	0	0	0	0	0.023333333	0.035	0	0.05	0	0	0	0.06	0	0	0	0	0.01	0.0125	0	1	0	0	0	1	0	0	0	0	0.166666667	0.25
104080	Nxph4	mRNA	7.21	6.85	6.49	19.3	5.01	4.8	8.06	6.37	10.17	6.58	6.831666667	9.9625	2.87	2.75	2.65	7.87	2.01	1.9	3.2	2.51	3.99	2.6	2.701666667	4.035	67	66	62	186	46	44	74	56	93	63	62.66666667	95.25
403088	Tcaf3	mRNA	0.06	0	0.05	0	0.06	0.06	0.11	0	0	0	0.038333333	0.0275	0.02	0	0.02	0	0.02	0.02	0.04	0	0	0	0.013333333	0.01	1	0	1	0	1	1	2	0	0	0	0.666666667	0.5
67988	Tmx3	mRNA	37.85	40.64	38.43	41.74	37.24	38	40.35	42.67	41.36	42	40.27	39.665	15.06	16.35	15.7	17.02	14.97	15.05	16.01	16.81	16.24	16.63	15.95166667	16.0325	1027	1143	1071	1174	999	1016	1082	1097	1106	1174	1079	1103.75
68401	G6pc3	mRNA	78.84	75.59	74.73	67.24	82.4	76.97	61.24	50.91	57.24	83.3	68.67666667	74.1	31.36	30.41	30.54	27.43	33.12	30.49	24.3	20.05	22.47	32.98	27.235	29.935	669	666	652	592	691	645	514	409	478	729	577.6666667	644.75
403395	Clec3a	mRNA	0	0.06	0	0	0.12	0	0	0.06	0.06	0.06	0.05	0.015	0	0.02	0	0	0.05	0	0	0.02	0.02	0.02	0.018333333	0.005	0	1	0	0	2	0	0	1	1	1	0.833333333	0.25
15482	Hspa1l	mRNA	10.99	12.51	10.17	9.4	13.25	16.06	10.97	9.69	8.61	10.13	11.45166667	10.7675	4.37	5.03	4.15	3.83	5.32	6.36	4.35	3.82	3.38	4.01	4.54	4.345	151.48	178.92	144	134.32	180.54	218.38	149.48	126.47	116.9	144	155.9616667	152.18
240055	Neurl1b	mRNA	32.21	29.21	25.08	22.23	26.82	24.74	28.71	25.32	28.29	31.11	27.49833333	27.1825	12.81	11.75	10.25	9.07	10.78	9.8	11.39	9.98	11.11	12.31	10.895	10.97	1184	1113	947	847	975	896	1043	882	1025	1178	999.8333333	1022.75
171255	Vmn1r201	mRNA
258775	Olfr196	mRNA
67020	Tmem88	mRNA	6.53	6.39	6.45	4.41	7.42	7.53	4.86	3.38	4.42	5.12	5.455	5.945	2.6	2.57	2.64	1.8	2.98	2.98	1.93	1.33	1.74	2.02	2.163333333	2.4025	57.1	58	58	40.04	64.11	65	42.01	27.98	38.03	46.11	47.20666667	53.285
74488	Lrrc15	mRNA	0.19	0.12	0.03	0.25	0.03	0	0.03	0	0	0.03	0.015	0.1475	0.08	0.05	0.01	0.1	0.01	0	0.01	0	0	0.01	0.005	0.06	6	4	1	8	1	0	1	0	0	1	0.5	4.75
14465	Gata6	mRNA	0	0	0.11	0.05	0.06	0	0.11	0.34	0.11	0	0.103333333	0.04	0	0	0.04	0.02	0.02	0	0.05	0.13	0.04	0	0.04	0.015	0	0	2	1	1	0	2	6	2	0	1.833333333	0.75
74145	F13a1	mRNA	3.32	3.91	1.37	9.49	1.3	1.26	2.45	2.7	1.04	1.21	1.66	4.5225	1.32	1.57	0.56	3.87	0.52	0.5	0.97	1.06	0.41	0.48	0.656666667	1.83	75	92	32	223	29	28	55	58	23	28	36.83333333	105.5
57394	Cltrn	mRNA	0	0	0.18	0	0.15	0.19	0.45	0	0	0.37	0.193333333	0.045	0	0	0.07	0	0.06	0.08	0.18	0	0	0.14	0.076666667	0.0175	0	0	1	0	1	1	3	0	0	2	1.166666667	0.25
59057	Zfp24	mRNA	31.09	30.14	29.48	41.23	28.21	26.61	30.97	35.8	31	28.67	30.21	32.985	12.37	12.13	12.05	16.82	11.34	10.54	12.29	14.1	12.17	11.35	11.965	13.3425	684	713	677	974	622	602	708	728	683	652	665.8333333	762
71653	Shtn1	mRNA	31.2	28.06	35.01	32.43	27.09	25.81	33.78	31.96	34.11	37.61	31.72666667	31.675	12.41	11.29	14.31	13.23	10.89	10.22	13.4	12.59	13.39	14.89	12.56333333	12.81	696	656	798	757	606	576	753	682	759	866	707	726.75
108168542	LOC108168542	mRNA
26441	Psma4	mRNA	225.73	232.72	246.93	227.93	181.91	184.16	208.01	212.7	215.02	233.25	205.8416667	233.3275	89.79	93.63	100.91	92.97	73.11	72.95	82.54	83.79	84.42	92.33	81.52333333	94.325	1303	1399	1469	1374	1039	1056	1197	1167	1224	1392	1179.166667	1386.25
207819	4930539E08Rik	mRNA	10.23	9.97	6.3	4	4.77	3.78	7.19	6.29	7.05	8.52	6.266666667	7.625	4.07	4.01	2.58	1.63	1.92	1.5	2.85	2.48	2.77	3.37	2.481666667	3.0725	284	290	183	116	136	107	199	166	196	243	174.5	218.25
225896	Ubxn1	mRNA	144.66	145.61	169.53	175.4	172.91	146.41	156.06	147.06	149.97	134.13	151.09	158.8	57.54	58.58	69.28	71.55	69.5	57.99	61.92	57.93	58.88	53.09	59.885	64.2375	801	840	974	1019	943	806	861	776	832	774	832	908.5
319277	Washc4	mRNA	24.37	26.63	21.36	23	17.55	18.79	19	20.39	21.19	21.73	19.775	23.84	9.69	10.71	8.73	9.38	7.05	7.44	7.54	8.03	8.32	8.6	7.83	9.6275	804.54	927.84	725.79	792.05	563	618.47	623.96	647.18	683.34	749.19	647.5233333	812.555
18169	Npy6r	mRNA	0	0	0	0.07	0	0	0.21	0.07	0.14	0.07	0.081666667	0.0175	0	0	0	0.03	0	0	0.08	0.03	0.05	0.03	0.031666667	0.0075	0	0	0	1	0	0	3	1	2	1	1.166666667	0.25
67197	Zcrb1	mRNA	129.79	125.61	131.98	131.29	149.52	146.65	140.65	146.5	134.47	124.34	140.355	129.6675	51.62	50.54	53.94	53.55	60.1	58.09	55.81	57.71	52.8	49.22	55.62166667	52.4125	541	545	565	567	614	605	580	577	549	535	576.6666667	554.5
258420	Olfr221	mRNA	0	0.2	0	0	0	0	0	0.22	0.21	0.2	0.105	0.05	0	0.08	0	0	0	0	0	0.09	0.08	0.08	0.041666667	0.02	0	1	0	0	0	0	0	1	1	1	0.5	0.25
98999	Znfx1	mRNA	28.23	23.97	31.6	41.53	51.11	53.04	41.19	42.24	41.24	24.96	42.29666667	31.3325	11.23	9.64	12.91	16.94	20.54	21.01	16.34	16.64	16.19	9.88	16.76666667	12.68	979	840	1094	1460	1619	1697	1408	1388	1455	889	1409.333333	1093.25
70359	Gtpbp3	mRNA	14.77	13.95	15.02	13.01	17.92	18.59	13.56	13.58	12.19	14.84	15.11333333	14.1875	5.87	5.61	6.14	5.31	7.2	7.36	5.38	5.35	4.78	5.87	5.99	5.7325	233	230	246	212	280	292	213	204	189	242	236.6666667	230.25
70948	Wdr20rt	mRNA
102632693	Gm30698	mRNA	0.33	0.47	0.48	0.16	0.5	1.16	0.16	0.69	0.33	0.47	0.551666667	0.36	0.13	0.19	0.19	0.06	0.2	0.46	0.07	0.27	0.13	0.19	0.22	0.1425	2	3	3	1	3	7	1	4	2	3	3.333333333	2.25
17843	Mup4	mRNA
259102	Olfr630	mRNA
226351	Tmem185b	mRNA	16.25	14.19	13.19	14.61	11.23	12.06	13.15	13.34	11.83	13.15	12.46	14.56	6.46	5.71	5.39	5.96	4.51	4.78	5.22	5.25	4.64	5.21	4.935	5.88	265	240	221	247	181	194	212	206	190	221	200.6666667	243.25
83995	Mmp1a	mRNA
14086	Fscn1	mRNA	197.1	184.86	181.97	201.21	234.98	265.27	233.7	221.79	231.85	194.48	230.345	191.285	78.4	74.38	74.37	82.08	94.44	105.07	92.73	87.37	91.03	76.98	91.27	77.3075	3019	2937	2864	3196	3558	4007	3539	3218	3498	3070	3481.666667	3004
170732	Trhr2	mRNA	1.79	1.24	1.47	10.92	7.71	8.3	9.07	9.23	10.87	0.92	7.683333333	3.855	0.71	0.5	0.6	4.45	3.1	3.29	3.6	3.64	4.27	0.37	3.045	1.565	32	23	27	202	136	146	160	156	191	17	134.3333333	71
60596	Gucy1a1	mRNA	90.29	87.18	44.12	72.22	84.06	67.06	99.67	143.68	143.38	50.85	98.11666667	73.4525	35.91	35.08	18.03	29.46	33.78	26.56	39.55	56.6	56.29	20.13	38.81833333	29.62	2479	2477	1243	2056	2279	1816	2702	3732	3878	1437	2640.666667	2063.75
14426	Galnt4	mRNA	2.92	2.84	3.23	3.55	2.92	2.62	2.95	3.25	2.39	2.7	2.805	3.135	1.16	1.14	1.32	1.45	1.17	1.04	1.17	1.28	0.94	1.07	1.111666667	1.2675	88	89	100	111	87	78	88	93	71	84	83.5	97
108168604	LOC108168604	mRNA
66997	Psmd12	mRNA	117.23	116.55	120.74	119.54	98.65	98.34	116.95	114.43	117.29	126.04	111.95	118.515	46.63	46.89	49.34	48.76	39.65	38.95	46.41	45.08	46.05	49.89	44.33833333	47.905	1123	1159	1189	1188	934	930	1108	1038	1106	1245	1060.166667	1164.75
67949	Nifk	mRNA	35.22	38.38	34.45	36.77	24.87	23.76	26.76	29.14	33	34.07	28.6	36.205	14.01	15.44	14.08	15	9.99	9.41	10.62	11.48	12.96	13.49	11.325	14.6325	374	423	376	405	261	249	281	293	345	373	300.3333333	394.5
24061	Smc1a	mRNA	52.13	56.92	44.97	54.36	47.17	50.36	53.9	53.44	55.31	51.6	51.96333333	52.095	20.74	22.9	18.38	22.17	18.96	19.95	21.39	21.05	21.72	20.42	20.58166667	21.0475	1193	1344	1048	1301	1050	1122	1238	1174	1262	1206	1175.333333	1221.5
14934	Gypa	mRNA	0	0.19	0.1	0.19	0	0	0	0.1	0	0.09	0.031666667	0.12	0	0.08	0.04	0.08	0	0	0	0.04	0	0.04	0.013333333	0.05	0	2	1	2	0	0	0	1	0	1	0.333333333	1.25
101055672	LOC101055672	mRNA	0	0	0.15	0	0	0	0	0	0	0	0	0.0375	0	0	0.06	0	0	0	0	0	0	0	0	0.015	0	0	1	0	0	0	0	0	0	0	0	0.25
69464	Krtap4-13	mRNA
65255	Asb4	mRNA	1.78	0.96	0.66	1.67	0.58	0.85	0.33	1.11	0.48	0.41	0.626666667	1.2675	0.71	0.39	0.27	0.68	0.23	0.34	0.13	0.44	0.19	0.16	0.248333333	0.5125	36	19	13	35	11	16	7	20	9	8	11.83333333	25.75
24057	Sh3yl1	mRNA	19.96	18.33	18.74	17.2	14.64	12.59	15.7	12.22	13.31	15.11	13.92833333	18.5575	7.94	7.37	7.66	7.01	5.88	4.99	6.23	4.81	5.22	5.98	5.518333333	7.495	193	185	186	173	140	120	150	112	127	151	133.3333333	184.25
108168575	LOC108168575	mRNA
74178	Stk40	mRNA	28.06	22.8	23.92	39.14	22.37	29.55	23.18	22.94	24.69	25.8	24.755	28.48	11.16	9.18	9.78	15.97	8.99	11.7	9.2	9.04	9.69	10.21	9.805	11.5225	573	483	502	829	453	595	468	444	497	543	500	596.75
102635360	Gm32719	mRNA	0.03	0.2	0.43	0.44	0.86	0.85	0.49	1.86	0.43	0.35	0.806666667	0.275	0.01	0.08	0.18	0.18	0.34	0.34	0.2	0.73	0.17	0.14	0.32	0.1125	0.12	1	2.12	2.18	4.01	4	2.32	8.34	2	1.7	3.728333333	1.355
12823	Col19a1	mRNA	10.79	8.76	8.95	5.29	16.28	15.11	8.99	7.05	7.54	10.55	10.92	8.4475	4.29	3.52	3.66	2.16	6.54	5.98	3.57	2.78	2.96	4.18	4.335	3.4075	694	577	589	352	1032	956	576	430	477	695	694.3333333	553
385674	Zfp174	mRNA	5.45	6.31	5.19	4.26	3.79	3.39	4.48	4.79	4.75	5.9	4.516666667	5.3025	2.17	2.54	2.12	1.74	1.52	1.34	1.78	1.89	1.87	2.34	1.79	2.1425	192	207	157	140	132	105	156	160	165	193	151.8333333	174
20564	Slit3	mRNA	24.94	25.92	23.68	15.81	12.22	13.15	17.27	19.95	20.17	27.76	18.42	22.5875	9.92	10.43	9.68	6.45	4.91	5.21	6.85	7.86	7.92	10.99	7.29	9.12	735	792	717	483	356	382	503	557	586	843	537.8333333	681.75
75352	4930550L24Rik	mRNA	0	0	0	0	0	0	0	0.12	0	0	0.02	0	0	0	0	0	0	0	0	0.05	0	0	0.008333333	0	0	0	0	0	0	0	0	1	0	0	0.166666667	0
29867	Cabp1	mRNA	137.66	114.94	156.67	212.65	503.06	492.17	306.28	215.45	205.36	114.75	306.1783333	155.48	54.75	46.25	64.03	86.74	202.19	194.95	121.53	84.87	80.63	45.42	121.5983333	62.9425	949	783	1128	1518	3338	3385	2041	1360	1384	815	2053.833333	1094.5
619297	Ccdc194	mRNA	0	0	0.08	0	0	0	0	0	0	0	0	0.02	0	0	0.03	0	0	0	0	0	0	0	0	0.0075	0	0	2	0	0	0	0	0	0	0	0	0.5
232087	Mat2a	mRNA	172.58	169.85	177.78	235.75	152.83	159.06	162.47	190.15	183.61	158.38	167.75	188.99	68.64	68.34	72.65	96.16	61.43	63	64.47	74.91	72.09	62.69	66.43166667	76.4475	2787	2845	2950	3948	2440	2533	2594	2909	2921	2636	2672.166667	3132.5
404335	Olfr1535	mRNA	0.39	0	0	0	0	0	0	0	0	0	0	0.0975	0.16	0	0	0	0	0	0	0	0	0	0	0.04	2	0	0	0	0	0	0	0	0	0	0	0.5
71764	C2cd2l	mRNA	210.11	181.11	168.12	154.81	133.44	120.48	159.62	176.57	194.75	158.84	157.2833333	178.5375	83.57	72.87	68.71	63.15	53.63	47.72	63.34	69.56	76.46	62.87	62.26333333	72.075	4440	3917	3577	3351	2756	2460	3279	3493	3977	3374	3223.166667	3821.25
76072	Rnf183	mRNA	0.15	0.14	0	0.43	0	0	0	0	0.15	0.15	0.05	0.18	0.06	0.06	0	0.18	0	0	0	0	0.06	0.06	0.02	0.075	1	1	0	3	0	0	0	0	1	1	0.333333333	1.25
211468	Kcnh8	mRNA	0.2	0.19	0.54	0.84	0.32	0.36	0.72	0.59	1.01	0.15	0.525	0.4425	0.08	0.08	0.22	0.34	0.13	0.14	0.29	0.23	0.4	0.06	0.208333333	0.18	5	5	14	22	8	9	18	14	25	4	13	11.5
12177	Bnip3l	mRNA	123.22	125.15	116.79	113.76	127.68	119	130.06	119.69	123.41	128.7	124.7566667	119.73	49.01	50.35	47.73	46.4	51.32	47.14	51.61	47.15	48.45	50.95	49.43666667	48.3725	2312	2436	2253	2215	2369	2202	2412	2127	2284	2491	2314.166667	2304
100039100	Gm2046	mRNA
100042943	H2al1g	mRNA
404239	Mrgprb5	mRNA
434725	Btbd35f7	mRNA	0	0	0	0	0	0	0	0	0.09	0	0.015	0	0	0	0	0	0	0	0	0	0.04	0	0.006666667	0	0	0	0	0	0	0	0	0	1	0	0.166666667	0
56760	Clec1b	mRNA	0	0	0	0.34	0	0.16	0	0	0	0	0.026666667	0.085	0	0	0	0.14	0	0.06	0	0	0	0	0.01	0.035	0	0	0	2	0	1	0	0	0	0	0.166666667	0.5
240038	Zfp994	mRNA	5.33	6.19	6.85	6.03	5.87	6.31	6.91	7.37	6.81	6.97	6.706666667	6.1	2.12	2.49	2.8	2.46	2.36	2.5	2.74	2.9	2.67	2.76	2.655	2.4675	153.32	184.53	202.31	179.95	166.98	178.97	196.58	200.99	193.04	206.7	190.5433333	180.0275
72098	Tmem68	mRNA	45.68	48.96	41.79	41.44	45.53	38.36	51.02	48.8	51.36	48.38	47.24166667	44.4675	18.17	19.7	17.08	16.9	18.3	15.2	20.24	19.22	20.17	19.15	18.71333333	17.9625	642	718	579	621	606	532	666	632	705	695	639.3333333	640
64136	Sdf2l1	mRNA	24.65	20.09	13.98	19.46	20.97	22.85	17.82	19.17	17.41	16.75	19.16166667	19.545	9.8	8.08	5.71	7.94	8.43	9.05	7.07	7.55	6.84	6.63	7.595	7.8825	144	122	84	118	121	132	103	106	100	101	110.5	117
74337	Palm3	mRNA	2.85	2.14	2.34	1.45	2.17	2.5	1.92	1.03	2.83	4.02	2.411666667	2.195	1.13	0.86	0.96	0.59	0.87	0.99	0.76	0.4	1.11	1.59	0.953333333	0.885	38	31	32	21	30	27	25	12	37	58	31.5	30.5
22239	Ugt8a	mRNA	4.66	5.45	8.29	13.07	28.18	31.21	37.4	38.56	29.72	14.27	29.89	7.8675	1.85	2.19	3.39	5.33	11.33	12.36	14.84	15.19	11.67	5.65	11.84	3.19	99	119	179	284	588	648	779	768	619	309	618.5	170.25
74670	Zfp943	mRNA	16.41	16.19	18.13	15.88	15.05	13.48	15.76	17.59	17.37	17.34	16.09833333	16.6525	6.53	6.51	7.41	6.48	6.05	5.34	6.25	6.93	6.82	6.86	6.375	6.7325	258	264	293	259	234	209	245	262	269	281	250	268.5
77035	Kdm8	mRNA	4.86	4.84	4.53	6.46	5.57	5.23	5.21	5.19	5.26	5.18	5.273333333	5.1725	1.93	1.95	1.85	2.64	2.24	2.07	2.07	2.04	2.07	2.05	2.09	2.0925	80	84	75	102	85	82	82	83	84	82	83	85.25
67115	Rpl14	mRNA	542.73	550.46	506.07	570.08	534.11	459.33	485.29	536.67	492.04	482.03	498.245	542.335	215.88	221.47	206.82	232.54	214.67	181.94	192.56	211.41	193.18	190.8	197.4266667	219.1775	2600	2743	2495	2836	2527	2178	2301	2432	2316	2384	2356.333333	2668.5
171231	Vmn1r230	mRNA
66245	Hspbp1	mRNA	105.47	111.58	120.15	98.07	120.88	128.82	116.41	100.02	101.71	120.63	114.745	108.8175	41.95	44.89	49.1	40	48.58	51.03	46.19	39.4	39.93	47.75	45.48	43.985	898	980	1045	861	1019	1086	982	811	851	1058	967.8333333	946
69277	3300002I08Rik	mRNA	3.8	4.51	3.99	6.17	3.43	4.08	3.65	2.34	5.45	2.22	3.528333333	4.6175	1.51	1.82	1.63	2.52	1.38	1.62	1.45	0.92	2.14	0.88	1.398333333	1.87	15	18	16	25	16	15	15	9	21	11	14.5	18.5
94088	Trim6	mRNA	0.14	0.54	0.05	0.22	0.28	0.15	0.33	0.19	0.05	0.09	0.181666667	0.2375	0.06	0.22	0.02	0.09	0.11	0.06	0.13	0.08	0.02	0.04	0.073333333	0.0975	3	12	1	5	6	2	7	4	1	2	3.666666667	5.25
78914	Nadsyn1	mRNA	4.44	4.44	5.05	4.13	4.13	4.66	4.62	4.62	3.74	5.4	4.528333333	4.515	1.77	1.79	2.06	1.69	1.66	1.85	1.83	1.82	1.47	2.14	1.795	1.8275	66	60	76	62	56	61	60	56	42	75	58.33333333	66
63958	Ube4b	mRNA	73.05	67.16	66.79	70.46	64.3	68.02	68.73	78.1	84.24	69.05	72.07333333	69.365	29.06	27.02	27.29	28.74	25.84	26.94	27.27	30.77	33.08	27.33	28.53833333	28.0275	2381	2269	2237	2383	2075	2186	2215	2415	2711	2320	2320.333333	2317.5
386655	Eid2	mRNA	77.86	78.27	73.74	76.41	73.11	71.78	80.01	72.05	77.24	78.55	75.45666667	76.57	30.97	31.49	30.14	31.17	29.38	28.43	31.75	28.38	30.33	31.09	29.89333333	30.9425	540	564	526	550	501	492	549	473	527	562	517.3333333	545
257880	Olfr1066	mRNA
232345	A2m	mRNA	19.62	6.96	8.96	48.58	1.1	0.92	1.85	3.53	1.29	1.55	1.706666667	21.03	7.8	2.8	3.66	19.82	0.44	0.37	0.73	1.39	0.51	0.61	0.675	8.52	539	198	253	1384	30	25	50	92	35	44	46	593.5
23923	Aadat	mRNA	0.4	0.17	0.29	0.43	0.2	0.46	0.71	0.38	0.31	0.29	0.391666667	0.3225	0.16	0.07	0.12	0.18	0.08	0.18	0.28	0.15	0.12	0.12	0.155	0.1325	4	2	3	5	2	5	7	4	3	3	4	3.5
17288	Mep1b	mRNA	0	0	0	0	0	0	0	0.08	0	0.07	0.025	0	0	0	0	0	0	0	0	0.03	0	0.03	0.01	0	0	0	0	0	0	0	0	1	0	1	0.333333333	0
242341	Atp6v0d2	mRNA	0.14	0.07	0.07	0.07	0	0	0	0.07	0	0	0.011666667	0.0875	0.06	0.03	0.03	0.03	0	0	0	0.03	0	0	0.005	0.0375	2	1	1	1	0	0	0	1	0	0	0.166666667	1.25
70771	Gpr173	mRNA	14.02	12.98	10.15	11.43	8.73	7.91	11.76	11.71	9.99	13.05	10.525	12.145	5.58	5.22	4.15	4.66	3.51	3.13	4.66	4.61	3.92	5.16	4.165	4.9025	413	393	307	345	254	233	338	323	291	392	305.1666667	364.5
16971	Lrp1	mRNA	94.64	82.58	75.97	89.92	88.35	90.67	81.63	83.91	87.3	83.59	85.90833333	85.7775	37.64	33.22	31.05	36.68	35.51	35.91	32.39	33.06	34.28	33.09	34.04	34.6475	8481	7668	6992	8352	7830	8002	7229	7127	7714	7715	7602.833333	7873.25
77951	Cyp20a1	mRNA	14.66	12.63	13.93	17.5	13.94	11.27	14.53	11.93	12.45	13.51	12.93833333	14.68	5.83	5.08	5.69	7.14	5.6	4.46	5.77	4.7	4.89	5.35	5.128333333	5.935	182.95	163	173.97	224.57	171.95	140.89	178.15	142	151.05	173.03	159.5116667	186.1225
100502967	Speer4c	mRNA	0	0.13	0.13	0	0	0.14	0.41	0.29	0	0	0.14	0.065	0	0.05	0.05	0	0	0.05	0.16	0.11	0	0	0.053333333	0.025	0	1	1	0	0	1	2.99	2	0	0	0.998333333	0.5
66455	Cnpy4	mRNA	14.2	18.14	13.61	16.4	13.75	11.42	14.25	16.16	11.86	14.55	13.665	15.5875	5.65	7.3	5.56	6.69	5.53	4.53	5.66	6.37	4.66	5.76	5.418333333	6.3	141	187	139	169	135	112	140	152	116	149	134	159
17119	Mxd1	mRNA	12.79	11.71	13.97	18.59	17.37	18.39	16.06	17.38	18.63	12.6	16.73833333	14.265	5.09	4.71	5.71	7.58	6.98	7.28	6.37	6.85	7.31	4.99	6.63	5.7725	351	333	394	530	472	498	436	454	506	357	453.8333333	402
223774	Alg12	mRNA	13.83	12	10.84	14.33	15.47	15.13	12.26	13.51	10.87	11.81	13.175	12.75	5.5	4.83	4.43	5.85	6.22	5.99	4.86	5.32	4.27	4.68	5.223333333	5.1525	162	144	133	176	179	172	140	149	126	146	152	153.75
100312948	Gm17689	mRNA
171188	Vmn1r32	mRNA	0.14	0.41	0.14	0	0	0.07	0	0.23	0.07	0.42	0.131666667	0.1725	0.06	0.17	0.06	0	0	0.03	0	0.09	0.03	0.17	0.053333333	0.0725	2	6	2	0	0	1	0	3	1	6	1.833333333	2.5
59053	Hgh1	mRNA	13.96	13.03	12.06	12.36	10.53	11.77	10.78	10.72	10.01	11.95	10.96	12.8525	5.55	5.24	4.93	5.04	4.23	4.66	4.28	4.22	3.93	4.73	4.341666667	5.19	149	146	136	141	120	122	115	109	109	131	117.6666667	143
110172	Slc35b1	mRNA	89.49	84.84	105.66	92.41	84.52	79.39	95.88	86.23	94.72	95.33	89.345	93.1	35.6	34.13	43.18	37.69	33.97	31.45	38.04	33.97	37.19	37.73	35.39166667	37.65	610	598	740	654	573	537	641	558	637	674	603.3333333	650.5
67219	Med18	mRNA	3.66	3.31	4.71	5.7	4.68	3.05	2.61	3.29	4.15	2.61	3.398333333	4.345	1.45	1.33	1.92	2.33	1.88	1.21	1.04	1.3	1.63	1.03	1.348333333	1.7575	34	32	45	55	43	28	24	29	38	25	31.16666667	41.5
108168541	LOC108168541	mRNA
72667	Zfp444	mRNA	38.35	32.7	37.06	32.86	40.94	37.84	38.89	38.97	37.86	34.93	38.23833333	35.2425	15.25	13.16	15.15	13.4	16.45	14.99	15.43	15.35	14.86	13.82	15.15	14.24	429	422	416	398	442	444	448	448	444	434	443.3333333	416.25
327951	Cyb5d1	mRNA	31.84	38.37	28.67	37.62	38.13	42.79	39.12	38.4	36.08	32.23	37.79166667	34.125	12.67	15.44	11.72	15.35	15.32	16.95	15.52	15.13	14.16	12.76	14.97333333	13.795	653	816	604	800	773	865	793	746	729	681	764.5	718.25
229801	Tram1l1	mRNA	43.96	45.58	41.62	40.25	38.46	38.86	41.9	46	46.49	46.8	43.085	42.8525	17.49	18.34	17.01	16.42	15.46	15.39	16.62	18.12	18.25	18.52	17.06	17.315	555	597	540	527	480	484	523	550	578	609	537.3333333	554.75
56036	Ccnl2	mRNA	74.02	81.37	74.96	88.25	74.6	72.98	59.74	76.11	69.73	68.89	70.34166667	79.65	29.44	32.74	30.63	36	29.98	28.91	23.7	29.98	27.38	27.27	27.87	32.2025	1480	1654	1511	1801	1454	1435	1174	1396	1327	1345	1355.166667	1611.5
100042855	Gm10267	mRNA
668894	Gm14025	mRNA	0.49	0.33	0.31	0.43	0.4	0.36	0.36	0.64	0.34	0.31	0.401666667	0.39	0.19	0.13	0.13	0.18	0.16	0.14	0.14	0.25	0.14	0.12	0.158333333	0.1575	27	19	18	25	22	20	20	33	19	18	22	22.25
67169	Nradd	mRNA	2.91	2.96	1.73	3.27	1.64	2.45	1.14	1.88	1.81	1.57	1.748333333	2.7175	1.16	1.19	0.71	1.33	0.66	0.97	0.45	0.74	0.71	0.62	0.691666667	1.0975	18	19	11	21	10	15	7	11	11	10	10.66666667	17.25
105245684	Gm3012	mRNA
232798	Leng8	mRNA	209.51	171.87	188.93	210.6	206.42	201.98	168.89	185.19	168.98	175	184.41	195.2275	83.34	69.15	77.21	85.9	82.96	80	67.01	72.96	66.35	69.27	73.09166667	78.9	5950	5101	5532	6287	5932	5629	4770	5019	4711	5160	5203.5	5717.5
73542	Tssk5	mRNA	0	0	0	0.12	0	0	0	0	0	0	0	0.03	0	0	0	0.05	0	0	0	0	0	0	0	0.0125	0	0	0	1	0	0	0	0	0	0	0	0.25
22695	Zfp36	mRNA	16.78	9.99	14.44	22.25	6.69	14.42	8.02	24.37	9.09	13.31	12.65	15.865	6.67	4.02	5.9	9.08	2.69	5.71	3.18	9.6	3.57	5.27	5.003333333	6.4175	165	102	146	227	65	140	78	227	88	135	122.1666667	160
12933	Crmp1	mRNA	203.36	193.27	213.51	151.41	144.96	149.36	172.69	152.79	163.2	224.52	167.92	190.3875	80.89	77.76	87.26	61.76	58.26	59.16	68.52	60.19	64.07	88.87	66.51166667	76.9175	3538	3489	3831	2736	2496	2567	2976	2515	2793	4039	2897.666667	3398.5
258852	Olfr1341	mRNA
14673	Gna12	mRNA	43.95	43.08	42.76	59.21	68.1	70.51	69.31	67.67	61.81	55.43	65.47166667	47.25	17.48	17.33	17.48	24.15	27.37	27.93	27.5	26.66	24.27	21.94	25.945	19.11	463	471	463	647	709	733	722	675	641	602	680.3333333	511
619597	Gal3st2c	mRNA	0.05	0	0	0.05	0	0.04	0.04	0	0	0	0.013333333	0.025	0.02	0	0	0.02	0	0.02	0.02	0	0	0	0.006666667	0.01	1	0	0	1	0	1	1	0	0	0	0.333333333	0.5
258225	Olfr913	mRNA
243914	Lgi4	mRNA	46.85	32.55	34.67	70.07	33.91	34.22	33.08	32.55	27.43	26.92	31.35166667	46.035	18.64	13.1	14.17	28.58	13.63	13.55	13.12	12.82	10.77	10.65	12.42333333	18.6225	897	637.98	699	1352.97	672	655	635	597	522	525	601	896.7375
68876	Atp23	mRNA	17.08	13.53	13.73	10.22	12.2	10.1	12.07	10.78	10.91	13.92	11.66333333	13.64	6.79	5.44	5.61	4.17	4.9	4	4.79	4.25	4.28	5.51	4.621666667	5.5025	144	124	124	85	109	97	117	103	95	123	107.3333333	119.25
66717	Ccdc96	mRNA	1.68	1.25	2.94	2.22	0.97	0.68	2.08	1.52	1.7	1.86	1.468333333	2.0225	0.67	0.5	1.2	0.9	0.39	0.27	0.83	0.6	0.67	0.74	0.583333333	0.8175	35	27	63	48	20	14	43	30	35	40	30.33333333	43.25
53324	Nptx2	mRNA	36.96	30.22	35.3	51.8	51.51	63.84	57.8	57.66	46.41	35.19	52.06833333	38.57	14.7	12.16	14.43	21.13	20.7	25.29	22.93	22.71	18.22	13.93	20.63	15.605	540	458	530	785	744	920	835	798	668	530	749.1666667	578.25
102462	Imp3	mRNA	76.99	71.27	67.16	68.45	65.78	70.92	67.18	68.45	69.47	60.38	67.03	70.9675	30.63	28.67	27.45	27.92	26.44	28.09	26.66	26.97	27.28	23.9	26.55666667	28.6675	352	339	316	325	297	321	304	296	312	285	302.5	333
26900	Ddx3y	mRNA	28.38	29.71	36.82	34.16	24.42	22.79	30.34	32.12	27.12	32.56	28.225	32.2675	11.29	11.96	15.05	13.93	9.82	9.03	12.04	12.65	10.65	12.89	11.18	13.0575	776	843	1034	969	661	615	820	832	731	917	762.6666667	905.5
22371	Vwf	mRNA	17.77	11.37	9.17	20.31	5.66	10.63	4.95	8.01	4.05	4.6	6.316666667	14.655	7.07	4.57	3.75	8.29	2.28	4.21	1.96	3.16	1.59	1.82	2.503333333	5.92	939	622	494	1112	296	553	258	401	210	250	328	791.75
622473	Ripply1	mRNA	0	0	0	0.3	0	0	0	0	0	0	0	0.075	0	0	0	0.12	0	0	0	0	0	0	0	0.03	0	0	0	1	0	0	0	0	0	0	0	0.25
19942	Rpl27	mRNA	245.03	284.32	296.4	310.76	270.08	252.76	265.11	289.21	260.7	253.13	265.165	284.1275	97.46	114.39	121.13	126.76	108.55	100.12	105.19	113.93	102.35	100.2	105.0566667	114.935	874.51	1057	1089.51	1152.51	951.51	894.5	937	975.72	913.02	933.51	934.21	1043.3825
69638	Enho	mRNA	70.74	87.51	79.83	80.26	92.18	80.5	82.39	78.53	67.81	78.71	80.02	79.585	28.14	35.21	32.62	32.74	37.05	31.89	32.69	30.94	26.62	31.16	31.725	32.1775	473	608	549	557	609	532	545	497	446	543	528.6666667	546.75
100043254	Nps	mRNA	0.23	0	0	0	0	0.23	0.23	0	0	0	0.076666667	0.0575	0.09	0	0	0	0	0.09	0.09	0	0	0	0.03	0.0225	1	0	0	0	0	1	1	0	0	0	0.333333333	0.25
211064	Alkbh1	mRNA	11.49	11.52	10.21	13.02	9.05	8.05	10.4	12.33	9.63	11.42	10.14666667	11.56	4.57	4.64	4.17	5.31	3.64	3.19	4.12	4.86	3.78	4.52	4.018333333	4.6725	125.82	131	114.93	147.9	98	87	112.59	127.94	103.82	128.91	109.71	129.9125
320590	Svopl	mRNA	0.44	0.1	0	0.29	0.15	0	0.07	0.08	0.08	0.24	0.103333333	0.2075	0.18	0.04	0	0.12	0.06	0	0.03	0.03	0.03	0.1	0.041666667	0.085	6	2	0	4	2	0	1	1	1	4	1.5	3
13072	Cyp11b2	mRNA
12023	Barx2	mRNA	3.5	2.89	4.96	2.03	9.72	8.92	1.72	2.43	3.05	5.14	5.163333333	3.345	1.39	1.16	2.03	0.83	3.91	3.53	0.68	0.96	1.2	2.04	2.053333333	1.3525	35	30	51	21	96	88	17	23	30	53	51.16666667	34.25
258379	Olfr1284	mRNA
193736	Zbtb12	mRNA	5.85	6.78	5.34	8.73	5.58	7.54	5.89	7.06	6.36	7.31	6.623333333	6.675	2.33	2.73	2.18	3.56	2.24	2.99	2.34	2.78	2.5	2.89	2.623333333	2.7	61	77	58	96	59	78	62	70	67	81	69.5	73
12331	Cap1	mRNA	291.05	303.29	263.16	312.78	258	268.84	303.14	350	318.43	279.14	296.2583333	292.57	115.77	122.02	107.55	127.59	103.69	106.49	120.28	137.88	125.02	110.5	117.31	118.2325	4624	4995	4296	5152	4044	4207	4756	5262	4981	4568.05	4636.341667	4766.75
58916	Myot	mRNA	0	0.16	0	0.48	0.08	0.08	0.17	0.59	0.59	0	0.251666667	0.16	0	0.06	0	0.2	0.03	0.03	0.07	0.23	0.23	0	0.098333333	0.065	0	2	0	6	1	1	2	7	7	0	3	2
278203	Spaca5	mRNA	0	0	0	0	0	0	0.41	0	0	0	0.068333333	0	0	0	0	0	0	0	0.16	0	0	0	0.026666667	0	0	0	0	0	0	0	1	0	0	0	0.166666667	0
258665	Olfr815	mRNA
56228	Ube2j1	mRNA	92.52	93.74	106.68	95.65	99.09	99.57	98.4	94.44	99.52	105.18	99.36666667	97.1475	36.8	37.71	43.6	39.02	39.83	39.44	39.05	37.2	39.08	41.63	39.37166667	39.2825	1878	1968	2231	2017	1987	1986	1975	1815	1990	2199	1992	2023.5
75761	Apol7a	mRNA	0.61	1.18	0.49	0.22	0.47	0.31	0.23	0.33	0.24	0.52	0.35	0.625	0.24	0.48	0.2	0.09	0.19	0.12	0.09	0.13	0.09	0.21	0.138333333	0.2525	10	17	8	4	6	5	3	5	4	7	5	9.75
211673	Arfgef1	mRNA	46.01	46.07	42.75	45.03	39.38	41.44	46.4	48.83	48.66	47.67	45.39666667	44.965	18.3	18.54	17.47	18.37	15.83	16.42	18.41	19.23	19.1	18.87	17.97666667	18.17	1928	2001	1840	1956	1632	1711	1922	1939	2010	2058	1878.666667	1931.25
16891	Lipg	mRNA	4.25	4.26	2.63	4.4	3.57	3.99	4.65	5.05	3.44	3.05	3.958333333	3.885	1.69	1.71	1.07	1.8	1.43	1.58	1.85	1.99	1.35	1.21	1.568333333	1.5675	93	96	59	101	78	86	99	105	75	68	85.16666667	87.25
77929	Yipf6	mRNA	27.57	28.55	27.81	31.85	25.03	26.05	27.89	31.35	28.58	27.24	27.69	28.945	10.96	11.49	11.36	12.99	10.06	10.32	11.07	12.35	11.22	10.78	10.96666667	11.7	785	841	808	936	709	732	786	848	800	799	779	842.5
15968	Ifna5	mRNA
13637	Efna2	mRNA	9.2	9.35	11.86	11.27	8.14	8.24	10.57	10.59	11.2	10.3	9.84	10.42	3.66	3.76	4.85	4.6	3.27	3.26	4.19	4.17	4.4	4.08	3.895	4.2175	111	117	147	141	97	98	126	121	133	128	117.1666667	129
70061	Sdr9c7	mRNA	0.06	0.06	0.18	0.12	0.31	0.25	0.18	0.13	0	0.18	0.175	0.105	0.02	0.02	0.07	0.05	0.12	0.1	0.07	0.05	0	0.07	0.068333333	0.04	1	1	3	2	5	4	3	2	0	3	2.833333333	1.75
258532	Olfr373	mRNA
404337	Olfr1383	mRNA	1.04	0.2	0.61	1.2	0.42	0.42	0.49	0.44	0.85	0.81	0.571666667	0.7625	0.41	0.08	0.25	0.49	0.17	0.17	0.19	0.17	0.33	0.32	0.225	0.3075	5	1	3	6	2	2	2.32	2	4	4	2.72	3.75
76229	Vmn2r29	mRNA	0.82	1.18	0.84	1.18	0.83	0.55	0.97	1.44	0.89	1.59	1.045	1.005	0.33	0.48	0.34	0.48	0.33	0.22	0.38	0.57	0.35	0.63	0.413333333	0.4075	12	18	12.65	18	12	8	14	20	12.8	24	15.13333333	15.1625
11544	Adprh	mRNA	150.99	138.81	144.97	135.82	140.27	148.04	144.56	122.45	134.1	143.42	138.8066667	142.6475	60.06	55.85	59.25	55.4	56.38	58.64	57.36	48.24	52.65	56.77	55.00666667	57.64	1318	1258	1301	1230	1210	1276	1248	1012	1152	1291	1198.166667	1276.75
67145	Tomm34	mRNA	106.44	125.25	109.75	76.27	104.96	115.7	93.02	91.8	99.51	112.31	102.8833333	104.4275	42.34	50.39	44.85	31.11	42.19	45.83	36.91	36.17	39.07	44.46	40.77166667	42.1725	1184	1439	1267	887	1149	1270	1015	960	1093	1288	1129.166667	1194.25
271278	BC024139	mRNA	1.19	1.46	1.09	0.64	0.27	0.27	0.27	0.7	0.33	2.11	0.658333333	1.095	0.47	0.59	0.45	0.26	0.11	0.11	0.11	0.27	0.13	0.84	0.261666667	0.4425	18	23	17	10	4	4	4	10	4.92	33	9.986666667	17
76594	Dnajc18	mRNA	56.51	57.21	55.65	58	48.83	49.44	52.6	52.42	55.16	51.17	51.60333333	56.8425	22.48	23.02	22.74	23.66	19.63	19.58	20.87	20.65	21.66	20.25	20.44	22.975	1725	1808	1744	1837	1472	1487	1587	1515	1660	1607	1554.666667	1778.5
230648	Efcab14	mRNA	23.1	23.28	23.41	27.41	32.35	28.18	33.1	34.47	30.13	24.8	30.505	24.3	9.19	9.37	9.57	11.18	13	11.16	13.13	13.58	11.83	9.82	12.08666667	9.8275	616	641	637	762	845	749	866	863	793	685	800.1666667	664
233752	Insc	mRNA	0.49	1.1	1.33	4.07	3.67	3.91	4.78	3.52	3.89	1.69	3.576666667	1.7475	0.19	0.44	0.54	1.66	1.48	1.55	1.9	1.38	1.53	0.67	1.418333333	0.7075	6	14	18	54	48	51	59	44	50	23	45.83333333	23
381104	Prickle4	mRNA	9.8	8.66	12.75	8.53	7.04	10.23	7.82	6	6.58	9.94	7.935	9.935	3.9	3.49	5.21	3.48	2.83	4.05	3.1	2.36	2.58	3.94	3.143333333	4.02	62	58	84	56	44	65	50	38	43	67	51.16666667	65
80796	Calm4	mRNA
67153	Rnaseh2b	mRNA	12.18	14.03	12.95	12.22	11.44	11.82	13.46	10.48	13.4	12.18	12.13	12.845	4.85	5.64	5.29	4.99	4.6	4.68	5.34	4.13	5.26	4.82	4.805	5.1925	97	116	106	101	90	93	106	79	105	100	95.5	105
226695	Ifi205	mRNA	0	0	0	0.87	0.11	0.11	0	0	0	0	0.036666667	0.2175	0	0	0	0.36	0.05	0.05	0	0	0	0	0.016666667	0.09	0	0	0	8.05	1	1	0	0	0	0	0.333333333	2.0125
11774	Ap3b1	mRNA	40.77	41.27	31.94	35.1	32.14	32.39	32.18	38.36	36.34	37.13	34.75666667	37.27	16.22	16.6	13.05	14.32	12.92	12.83	12.77	15.11	14.27	14.7	13.76666667	15.0475	972	1033	792	866	764	763	756	866	865	915	821.5	915.75
12257	Tspo	mRNA	15.78	13.6	9.24	28.37	6.58	8.43	7.03	8.83	5.91	8.99	7.628333333	16.7475	6.27	5.47	3.78	11.57	2.64	3.34	2.79	3.48	2.32	3.56	3.021666667	6.7725	68	61	41	127	28	36	30	36	25	40	32.5	74.25
17850	Mut	mRNA	28.03	32.38	24.29	28.38	24.29	23.13	25.76	33.32	28.4	30.69	27.59833333	28.27	11.15	13.03	9.93	11.58	9.76	9.16	10.22	13.13	11.15	12.15	10.92833333	11.4225	601	720	534	631	515	489	546	677	600	678	584.1666667	621.5
75861	4930571K23Rik	mRNA
74213	Rbm26	mRNA	20.99	21.37	20.39	19.37	14.63	13.92	17.28	18.3	19.91	18.44	17.08	20.53	8.35	8.6	8.33	7.9	5.88	5.51	6.86	7.21	7.82	7.3	6.763333333	8.295	505	533	504	483	348	330	411	417	472	457	405.8333333	506.25
12350	Car3	mRNA	0.83	0.11	1.27	2.51	4.31	0.84	3.11	1	1.8	0.57	1.938333333	1.18	0.33	0.05	0.52	1.02	1.73	0.33	1.23	0.39	0.71	0.23	0.77	0.48	7	1	11	22	36	7	26	8	15	5	16.16666667	10.25
382088	Omt2b	mRNA
217201	Rundc1	mRNA	32.11	31.64	31.41	36.25	30.96	38.22	37.64	42.27	45.09	33.85	38.005	32.8525	12.77	12.73	12.84	14.79	12.44	15.14	14.94	16.65	17.7	13.4	15.045	13.2825	598.81	611.88	601.84	700.89	570.71	702.75	693.96	746.72	828.37	650.4	698.8183333	628.355
100554	AA792892	mRNA
16705	Krtap9-1	mRNA
14985	H2-M10.1	mRNA
73723	Sh3bgrl3	mRNA	411.47	442.83	474.73	553.88	384.43	482.02	353.47	407.05	444.86	424.86	416.115	470.7275	163.66	178.16	194.01	225.93	154.51	190.93	140.26	160.35	174.66	168.18	164.815	190.44	1401	1571	1665	1960	1292	1628	1192	1310	1486	1495	1400.5	1649.25
12828	Col4a3	mRNA	0.17	0.06	0.32	0.26	0.18	0.18	0.22	0.25	0.16	0.28	0.211666667	0.2025	0.07	0.02	0.13	0.11	0.07	0.07	0.09	0.1	0.06	0.11	0.083333333	0.0825	9	3	17	14	9	9	11	12	8	15	10.66666667	10.75
223455	6-Mar	mRNA	159.49	153.48	139.15	138.67	125.35	124.52	146.37	142.01	150.42	161.34	141.6683333	147.6975	63.44	61.75	56.87	56.56	50.38	49.32	58.08	55.94	59.06	63.87	56.10833333	59.655	5904	5889	5290	5321	4588	4541	5355	4981	5488	6152	5184.166667	5601
385377	Pnma5	mRNA	0.16	0.3	0.15	0.22	0.24	0.16	0.08	0.17	0.08	0.15	0.146666667	0.2075	0.06	0.12	0.06	0.09	0.1	0.06	0.03	0.07	0.03	0.06	0.058333333	0.0825	2.03	4.05	2	3	4.02	2.01	1.01	3	1.01	2.01	2.176666667	2.77
574403	Fam196b	mRNA	0.88	1.37	1.38	5.71	0.57	0.45	3.15	2.83	4.51	1.59	2.183333333	2.335	0.35	0.55	0.56	2.33	0.23	0.18	1.25	1.11	1.77	0.63	0.861666667	0.9475	28	45	45	189	18	14	99	85	141	52	68.16666667	76.75
171241	Vmn1r75	mRNA
67895	Ppa1	mRNA	137.21	147.29	148.64	145.22	117.06	124.46	146.54	132.05	146.5	155.43	137.0066667	144.59	54.58	59.26	60.75	59.24	47.05	49.3	58.15	52.02	57.52	61.52	54.26	58.4575	955	1065	1064	1049	805	856	1009	870	1003	1116	943.1666667	1033.25
330470	Bsph1	mRNA	0	0	0	0	0	0	0	0	0.26	0	0.043333333	0	0	0	0	0	0	0	0	0	0.1	0	0.016666667	0	0	0	0	0	0	0	0	0	1	0	0.166666667	0
22255	Uncx	mRNA	0.1	0	0.39	0.49	0	0	0	0.21	0.1	0	0.051666667	0.245	0.04	0	0.16	0.2	0	0	0	0.08	0.04	0	0.02	0.1	1	0	4	6	0	0	0	2	1	0	0.5	2.75
108167415	Gm45978	mRNA	0.3	0.49	0.46	0.17	0.34	0.16	0.33	0.28	0.31	0	0.236666667	0.355	0.12	0.2	0.19	0.07	0.14	0.06	0.13	0.11	0.12	0	0.093333333	0.145	3.31	5.49	5.17	1.88	3.63	1.75	3.56	2.89	3.28	0	2.518333333	3.9625
69073	Kdf1	mRNA	0.45	1	0.96	0.38	0	0	0.97	1.53	0.27	0.4	0.528333333	0.6975	0.18	0.4	0.39	0.16	0	0	0.38	0.6	0.11	0.16	0.208333333	0.2825	5	10	10	4	0	0	10	16	3	4	5.5	7.25
666203	Gm7978	mRNA
27375	Tjp3	mRNA	0.18	0.28	0.8	0.44	0.12	0.12	0.18	0.31	0.17	1.03	0.321666667	0.425	0.07	0.11	0.33	0.18	0.05	0.05	0.07	0.12	0.07	0.41	0.128333333	0.1725	3	5	14	8	2	2	3	5	3	18	5.5	7.5
12192	Zfp36l1	mRNA	35.61	29.36	26.75	37.02	25.05	29.88	24.7	26.69	21.55	29.32	26.19833333	32.185	14.16	11.81	10.93	15.1	10.07	11.83	9.8	10.51	8.46	11.61	10.38	13	614	525	474	662	427	508	421	436	366	521	446.5	568.75
380959	Alg10b	mRNA	27.25	27.97	20.67	27.53	12.97	16.23	22.46	22.6	26.63	26.18	21.17833333	25.855	10.84	11.25	8.45	11.23	5.21	6.43	8.91	8.9	10.46	10.36	8.378333333	10.4425	593	631	462	621	279	348	483	466	571	587	455.6666667	576.75
23830	Capn10	mRNA	21.15	22.49	24.4	21.5	20.79	19.62	21.95	21.63	22.33	22.05	21.395	22.385	8.41	9.05	9.97	8.77	8.35	7.77	8.71	8.52	8.77	8.73	8.475	9.05	351	387	416	370	341	321	360	340	365	377	350.6666667	381
434246	Trim72	mRNA	1.85	0.95	2.2	2.26	1.54	0.77	1.52	0.83	1.01	0.64	1.051666667	1.815	0.74	0.38	0.9	0.92	0.62	0.3	0.6	0.33	0.39	0.25	0.415	0.735	28	16	38	36	23	11	22	12	14	10	15.33333333	29.5
234683	Elmo3	mRNA	1.44	1.9	2.19	2.15	1.34	1.69	1.71	2.06	1.76	1.55	1.685	1.92	0.57	0.76	0.9	0.88	0.54	0.67	0.68	0.81	0.69	0.61	0.666666667	0.7775	22	29	31	33	18	24	23	28	25	23	23.5	28.75
68009	Defa20	mRNA
98558	Mael	mRNA	2	0.57	1.94	0	0.12	0	0.12	0.5	0	0.34	0.18	1.1275	0.8	0.23	0.79	0	0.05	0	0.05	0.2	0	0.14	0.073333333	0.455	17	5	17	0	1	0	1	4	0	3	1.5	9.75
228876	Zfp334	mRNA	11.45	12.02	11.07	13.36	9.84	11.51	10.72	11.89	13.63	11.4	11.49833333	11.975	4.55	4.84	4.52	5.45	3.95	4.56	4.25	4.68	5.35	4.51	4.55	4.84	343	372	339	412	290	338	316	335	401	351	338.5	366.5
30794	Pdlim4	mRNA	46.59	24.86	27.73	61.23	14.76	16.59	15.19	17.92	13.05	17.66	15.86166667	40.1025	18.53	10	11.33	24.97	5.93	6.57	6.03	7.06	5.12	6.99	6.283333333	16.2075	294	163	180	401	92	101	92	107	81	115	98	259.5
223332	Ranbp3l	mRNA	8.54	7.38	3.51	7.3	5.65	5.79	8.64	7.22	4.44	6.4	6.356666667	6.6825	3.4	2.97	1.43	2.98	2.27	2.29	3.43	2.84	1.74	2.53	2.516666667	2.695	211	189	89	187	138	141	211	169	108	163	155	169
210583	Gm4767	mRNA	2.66	2.55	1.92	1.5	0.67	1.27	2.01	2.43	2.62	1.18	1.696666667	2.1575	1.06	1.02	0.79	0.61	0.27	0.5	0.8	0.96	1.03	0.47	0.671666667	0.87	34.39	34.18	25.55	20.06	8.62	16.23	25.72	29.76	33.33	15.72	21.56333333	28.545
637908	Vmn2r53	mRNA
259042	Olfr1351	mRNA
383435	Ms4a14	mRNA	0.09	0.16	0.04	0	0.04	0.04	0.2	0.18	0.04	0.08	0.096666667	0.0725	0.03	0.07	0.02	0	0.02	0.02	0.08	0.07	0.02	0.03	0.04	0.03	2	4	1	0	1	1	5	4	1	2	2.333333333	1.75
70717	Medag	mRNA	11.01	8.12	15.99	27.72	32.56	36.09	26.61	7.69	20.41	7.46	21.80333333	15.71	4.38	3.27	6.53	11.31	13.09	14.3	10.56	3.03	8.01	2.95	8.656666667	6.3725	183	140	273	478	534	592	438	121	333	128	357.6666667	268.5
78323	Fam219b	mRNA	21.85	20.96	19.62	19.52	16.66	16.21	18.83	16.8	18.12	19.88	17.75	20.4875	8.69	8.43	8.02	7.96	6.7	6.42	7.47	6.62	7.11	7.87	7.031666667	8.275	387	382	358	356	289	280	323	279	314	359	307.3333333	370.75
60364	Donson	mRNA	24.53	23.68	22.64	22.16	22.77	26.81	23.92	23.32	22.3	24.54	23.94333333	23.2525	9.76	9.53	9.25	9.04	9.15	10.62	9.49	9.19	8.75	9.71	9.485	9.395	295	297	275	275	274	308	293	264	259	304	283.6666667	285.5
668257	Dgat2l6	mRNA	0.34	0.98	0.22	0.65	0.57	0.68	0.34	0.48	0.46	0.76	0.548333333	0.5475	0.13	0.39	0.09	0.27	0.23	0.27	0.14	0.19	0.18	0.3	0.218333333	0.22	3	9	2	6	5	6	3	4	4	7	4.833333333	5
16492	Kcna4	mRNA	14.78	18.27	17.05	20.73	11.56	11.1	19.36	28.15	25.85	18.6	19.10333333	17.7075	5.88	7.35	6.97	8.46	4.65	4.4	7.68	11.09	10.15	7.36	7.555	7.165	447	577	529	657	357	334	581	812	773	588	574.1666667	552.5
67973	Mphosph10	mRNA	18.89	18.13	17.61	12.97	15.96	16.31	17	14.12	16.34	18.41	16.35666667	16.9	7.52	7.3	7.19	5.29	6.41	6.46	6.75	5.56	6.42	7.29	6.481666667	6.825	236	235	226	168	197	201	210	167	201	237	202.1666667	216.25
69900	Mfsd11	mRNA	40.02	33.39	40.52	38.76	30.46	30.24	27.3	29.78	31.21	30.21	29.86666667	38.1725	15.92	13.43	16.56	15.81	12.24	11.98	10.83	11.73	12.25	11.96	11.83166667	15.43	559	497.97	572.07	568.94	424.8	423.7	377.36	400.04	447.96	436	418.31	549.495
242594	Fyb2	mRNA	4.39	2.9	5.56	1.81	0.68	0.39	3.32	4.29	2.83	4.74	2.708333333	3.665	1.75	1.17	2.27	0.74	0.27	0.15	1.32	1.69	1.11	1.88	1.07	1.4825	77	51	100	32	12	8	55	68	47	82	45.33333333	65
12049	Bcl2l10	mRNA	0	0	0	0.29	0	0	0	0	0	0	0	0.0725	0	0	0	0.12	0	0	0	0	0	0	0	0.03	0	0	0	2	0	0	0	0	0	0	0	0.5
52858	Cdipt	mRNA	147.8	153.4	143.11	136.23	141.72	149.07	151.08	131.34	139.02	143.58	142.635	145.135	58.79	61.72	58.48	55.57	56.96	59.05	59.95	51.74	54.58	56.84	56.52	58.64	1931	2077	1932	1851	1839	1928	1956	1622	1785	1933	1843.833333	1947.75
19326	Rab11b	mRNA	322.8	326.31	326.82	322.08	403.9	435.54	324.89	341.84	341.5	329.74	362.9016667	324.5025	128.4	131.28	133.56	131.38	162.33	172.52	128.91	134.66	134.08	130.52	143.8366667	131.155	3859	4068	3981	4014	4766	5121	3910	3941	4098	4053	4314.833333	3980.5
231103	Gckr	mRNA	0.09	0.08	0	0	0.25	0.09	0	0.09	0.08	0	0.085	0.0425	0.04	0.03	0	0	0.1	0.04	0	0.04	0.03	0	0.035	0.0175	1	1	0	0	3	1	0	1	1	0	1	0.5
17695	Msmb	mRNA
207777	Tspoap1	mRNA	116.63	86.31	113.22	124.06	137.47	120.59	103.67	113	114.66	88.94	113.055	110.055	46.39	34.72	46.27	50.6	55.25	47.77	41.14	44.52	45.02	35.21	44.81833333	44.495	5120	3811	4979	5552	5688	5053	4358	4620	4851	3980	4758.333333	4865.5
227059	Slc39a10	mRNA	227.38	221.23	107.89	97.09	172.3	159.74	162.54	135.11	152.91	168.21	158.4683333	163.3975	90.44	89.01	44.09	39.6	69.25	63.27	64.49	53.22	60.04	66.59	62.81	65.785	6740	6796	3283	2972	5031	4644	4748	3795	4455	5133	4634.333333	4947.75
217830	Dglucy	mRNA	9.11	8.6	7.46	8.19	6.4	7.16	8.56	9.15	9.8	7.22	8.048333333	8.34	3.62	3.46	3.05	3.34	2.57	2.84	3.4	3.61	3.85	2.86	3.188333333	3.3675	158	153	129	147	112	123	145	147	167	130	137.3333333	146.75
241915	Phc3	mRNA	21.44	20.92	19.47	21.93	18.55	19.27	17.75	22.08	19.83	18.76	19.37333333	20.94	8.53	8.42	7.96	8.95	7.46	7.63	7.04	8.7	7.79	7.42	7.673333333	8.465	1411	1425	1319	1498	1211	1253	1153	1382	1287	1269	1259.166667	1413.25
258989	Olfr457	mRNA
223267	Ggact	mRNA	47.35	52.63	48.58	40.95	38.05	36.02	39.23	33.92	38.18	50.45	39.30833333	47.3775	18.83	21.18	19.85	16.7	15.29	14.27	15.56	13.36	14.99	19.97	15.57333333	19.14	280	318	292	250	223	210	233	189	223	303	230.1666667	285
69367	Glrx2	mRNA	116.94	122.11	95.26	79.39	88.03	92.62	103.23	99.31	95.93	111.36	98.41333333	103.425	46.51	49.13	38.93	32.38	35.38	36.69	40.96	39.12	37.67	44.08	38.98333333	41.7375	1045	1105.06	975.77	858.72	871	850	925	846	910.16	1043.8	907.66	996.1375
12821	Col17a1	mRNA	0.25	0.15	0.18	0.41	0.22	0.03	0.38	0.62	1.2	0.45	0.483333333	0.2475	0.1	0.06	0.07	0.17	0.09	0.01	0.15	0.25	0.47	0.18	0.191666667	0.1	8	5	6	14	7	1	12	19	38	15	15.33333333	8.25
73412	Nme8	mRNA
319701	Fbxo48	mRNA	1.3	1.14	0.77	0.97	0.74	0.91	0.95	0.97	0.99	1.24	0.966666667	1.045	0.52	0.46	0.32	0.39	0.3	0.36	0.38	0.38	0.39	0.49	0.383333333	0.4225	14	15	11	13	8	8	12	8	11	17	10.66666667	13.25
56716	Mlst8	mRNA	33.97	31.35	27.1	32.96	30.05	27.54	29.35	28.85	31.93	28.42	29.35666667	31.345	13.51	12.61	11.07	13.44	12.08	10.91	11.65	11.36	12.54	11.25	11.63166667	12.6575	661.99	633.96	542.97	665.82	579	528.96	564.93	532.98	611	569.97	564.4733333	626.185
76561	Snx7	mRNA	24.71	22.52	18.61	29.27	18.37	14.82	27.95	21.85	27.23	24.94	22.52666667	23.7775	9.83	9.06	7.61	11.94	7.38	5.87	11.09	8.61	10.69	9.87	8.918333333	9.61	302	286	233	372	223	179	339	254	329	315	273.1666667	298.25
100042927	H2al1b	mRNA
83796	Smarcd2	mRNA	19.67	20.03	24.94	21.48	19.34	17.48	15.54	16.02	15.95	18.44	17.12833333	21.53	7.82	8.06	10.19	8.76	7.77	6.92	6.17	6.31	6.26	7.3	6.788333333	8.7075	279	300	367	327	269	245	218	216	224	273	240.8333333	318.25
70370	Fbln7	mRNA	1.13	1.21	0.93	1.49	1.69	2.63	3.43	3.21	1.39	1.87	2.37	1.19	0.45	0.49	0.38	0.61	0.68	1.04	1.36	1.26	0.55	0.74	0.938333333	0.4825	19	21	16	26	28	33	57	51	23	30	37	20.5
100141474	4933428G20Rik	mRNA	1.29	2.5	2.38	3.24	3.65	3.67	2.47	3.54	3.95	1.01	3.048333333	2.3525	0.51	1.01	0.97	1.32	1.47	1.45	0.98	1.4	1.55	0.4	1.208333333	0.9525	10.03	20.17	19	26.12	28	28.14	19	26.06	30.19	8.06	23.24166667	18.83
14733	Gpc1	mRNA	47.32	50.07	63.36	65.76	44.08	56.33	62.78	57.94	64.12	62.69	57.99	56.6275	18.82	20.14	25.89	26.82	17.72	22.31	24.91	22.82	25.18	24.82	22.96	22.9175	1025	1099	1368	1440	914	1146	1303	1168	1335	1358	1204	1233
75471	1700009N14Rik	mRNA	0	0	0	0	0.15	0	0	0	0	0	0.025	0	0	0	0	0	0.06	0	0	0	0	0	0.01	0	0	0	0	0	1	0	0	0	0	0	0.166666667	0
100155	AI481877	mRNA	0.11	0.13	0.21	0.21	0.08	0.3	0.13	0.14	0.16	0.13	0.156666667	0.165	0.04	0.05	0.08	0.08	0.03	0.12	0.05	0.06	0.06	0.05	0.061666667	0.0625	4	5	8	8	3	11	5	5	6	5	5.833333333	6.25
108168554	LOC108168554	mRNA
69719	Cad	mRNA	11.91	11.33	5.99	9.03	7.07	7.3	7.45	9.17	6.85	8.04	7.646666667	9.565	4.74	4.56	2.45	3.68	2.84	2.89	2.96	3.61	2.69	3.18	3.028333333	3.8575	507	499	261	399	298	307	310	366	287	353	320.1666667	416.5
224291	Csnka2ip	mRNA	0	0.06	0.06	0.27	0	0	0.14	0.15	0	0.14	0.071666667	0.0975	0	0.03	0.03	0.11	0	0	0.06	0.06	0	0.05	0.028333333	0.0425	0	1	1	2	0	0	1	1	0	1	0.5	1
70238	Rnf168	mRNA	23.49	23.91	24.5	24.42	20.6	22.02	22.73	23.55	25.62	23.39	22.985	24.08	9.34	9.62	10.01	9.96	8.28	8.72	9.02	9.28	10.06	9.26	9.103333333	9.7325	617	651	661	665	535	570	590	586	663	632.94	596.1566667	648.5
231296	Lrrc66	mRNA	0.06	0	0.11	0	0.06	0	0.06	0	0	0	0.02	0.0425	0.02	0	0.04	0	0.02	0	0.02	0	0	0	0.006666667	0.015	1	0	2	0	1	0	1	0	0	0	0.333333333	0.75
217351	Tnrc6c	mRNA	41.47	38.47	40.07	36.19	30.7	33.75	32.65	32.58	36.81	37.96	34.075	39.05	16.5	15.48	16.38	14.76	12.34	13.37	12.96	12.84	14.45	15.03	13.49833333	15.78	2068	1989	2086	1885	1543	1670	1628	1545	1795	1968	1691.5	2007
67127	Lce1a1	mRNA
52468	Ctdsp2	mRNA	65.24	67.19	68.12	80.35	75.7	78.85	65.53	68.2	66.99	68.94	70.70166667	70.225	25.95	27.03	27.84	32.78	30.42	31.23	26	26.87	26.3	27.29	28.01833333	28.4	1766	1860	1889	2226	1986	2066	1744	1734	1772	1909	1868.5	1935.25
504193	Npcd	mRNA	533.3	514.6	430.67	232.56	391.9	320.67	319.8	234.11	212.59	443.14	320.3683333	427.7825	212.13	207.04	176	94.86	157.51	127.02	126.89	92.23	83.47	175.41	127.0883333	172.5075	14375.36	14379.97	11929.24	6499	10447.34	8523.2	8520.79	5979.4	5647.44	12306.45	8570.77	11795.8925
74053	Grip1	mRNA	12.16	13.13	11.27	15.46	9.23	9.85	13.03	11.49	12.2	16.19	11.99833333	13.005	4.84	5.28	4.61	6.31	3.71	3.9	5.17	4.53	4.79	6.41	4.751666667	5.26	360	403	348	488	270	292	381	320	356	498	352.8333333	399.75
69923	Agk	mRNA	43.36	50.28	40.11	34.09	43.37	40.55	52.35	48.22	52.01	49.13	47.605	41.96	17.25	20.23	16.39	13.9	17.43	16.06	20.77	18.99	20.42	19.45	18.85333333	16.9425	578	681	549	477	561	524	681	604	677	665	618.6666667	571.25
237397	C2cd4c	mRNA	12.11	13.56	6.82	4.62	7.23	7.38	7	3.53	6.12	10.49	6.958333333	9.2775	4.82	5.46	2.79	1.88	2.91	2.93	2.78	1.39	2.4	4.15	2.76	3.7375	484	561	279	191	285	291	275	134	241	432	276.3333333	378.75
18639	Pfkfb1	mRNA	2.17	1	1.11	1.69	0.94	0.84	1.25	1.09	0.84	0.9	0.976666667	1.4925	0.86	0.4	0.45	0.69	0.38	0.33	0.5	0.43	0.33	0.36	0.388333333	0.6	21	10	11	17	9	8	12	10	8	9	9.333333333	14.75
382034	Gse1	mRNA	25.57	26.36	35.9	39.36	28.75	32.93	31.62	28.07	30.35	31.63	30.55833333	31.7975	10.17	10.61	14.67	16.05	11.55	13.04	12.55	11.06	11.92	12.52	12.10666667	12.875	1023	1092	1478	1628	1128	1304	1244	1070	1202	1302	1208.333333	1305.25
623272	Gm11757	mRNA	0	0	0.14	0	0	0	0	0	0	0	0	0.035	0	0	0.06	0	0	0	0	0	0	0	0	0.015	0	0	0.99	0	0	0	0	0	0	0	0	0.2475
107970	Hist1h1t	mRNA
257963	Olfr857	mRNA	0	0	0.41	0	0.21	0	0	0	0	0.2	0.068333333	0.1025	0	0	0.17	0	0.09	0	0	0	0	0.08	0.028333333	0.0425	0	0	2	0	1	0	0	0	0	1	0.333333333	0.5
622307	5830473C10Rik	mRNA	0.16	0.16	0.08	0.06	0.08	0	0.08	0.2	0.18	0.09	0.105	0.115	0.07	0.06	0.03	0.02	0.03	0	0.03	0.08	0.07	0.04	0.041666667	0.045	2	2	1	1	1	0	1	2	3	1	1.333333333	1.5
16205	Gimap1	mRNA	2.3	2.68	2.71	3.74	2.82	1.97	2.46	2.18	3.2	1.88	2.418333333	2.8575	0.92	1.08	1.11	1.52	1.13	0.78	0.98	0.86	1.26	0.74	0.958333333	1.1575	19	23	23	32	23	16	20	17	26	16	19.66666667	24.25
[truncated: 20,900 more rows]
